# Supplementary material for: Conchological differentiation and genital anatomy of Nepalese Glessulinae (Gastropoda, Stylommatophora, Subulinidae), with descriptions of six new species
Source: Zookeys. 2017 May 23;(675):129–56. doi: 10.3897/zookeys.675.13252 (PMC5523889; doi:10.3897/zookeys.675.13252)
Supplement: XML Treatment for Glessula [file zookeys.675.13252-treatment1.xml]

<!DOCTYPE tp:taxon-treatment
  PUBLIC "-//TaxonX//DTD Taxonomic Treatment Publishing DTD v0 20100105//EN" "tax-treatment-NSO.dtd">
<tp:taxon-treatment xmlns:tp="http://www.plazi.org/taxpub"><tp:treatment-meta><kwd-group><label>Taxon classification</label><kwd><named-content xmlns:xlink="http://www.w3.org/1999/xlink" content-type="kingdom">Animalia</named-content></kwd><kwd><named-content xmlns:xlink="http://www.w3.org/1999/xlink" content-type="order">Gastropoda</named-content></kwd><kwd><named-content xmlns:xlink="http://www.w3.org/1999/xlink" content-type="family">Subulinidae</named-content></kwd></kwd-group><mixed-citation publication-type="journal"><person-group><name><surname>Budha</surname><given-names>Prem B.</given-names></name><name><surname>Naggs</surname><given-names>Fred</given-names></name><name><surname>Backeljau</surname><given-names>Thierry</given-names></name></person-group><article-title>Conchological differentiation and genital anatomy of Nepalese <tp:taxon-name><tp:taxon-name-part taxon-name-part-type="subfamily">Glessulinae</tp:taxon-name-part></tp:taxon-name> (<tp:taxon-name><tp:taxon-name-part taxon-name-part-type="class">Gastropoda</tp:taxon-name-part></tp:taxon-name>, <tp:taxon-name><tp:taxon-name-part taxon-name-part-type="order">Stylommatophora</tp:taxon-name-part></tp:taxon-name>, <tp:taxon-name><tp:taxon-name-part taxon-name-part-type="family">Subulinidae</tp:taxon-name-part></tp:taxon-name>), with descriptions of six new species</article-title><source>Zookeys</source><day>23</day><month>5</month><year>2017</year><volume>2017</volume><issue>675</issue><fpage>129</fpage><lpage>156</lpage><pub-id pub-id-type="doi">10.3897/zookeys.675.13252</pub-id></mixed-citation></tp:treatment-meta><tp:nomenclature><tp:taxon-name>
              <tp:taxon-name-part taxon-name-part-type="genus" reg="Glessula">Glessula</tp:taxon-name-part>
            </tp:taxon-name><tp:taxon-authority>von Martens, 1860</tp:taxon-authority></tp:nomenclature><tp:treatment-sec sec-type="distribution" id="SECID0EWEAE"><title>Distribution.</title><p>India, Bangladesh, Sri Lanka, Nepal, China, Myanmar, Borneo, Sumatra, Java, Thailand and Vietnam (<xref ref-type="bibr" rid="B12">Gude 1914</xref>, Panha 1995-1996, <xref ref-type="bibr" rid="B27">Schileyko 2011</xref>).</p></tp:treatment-sec><tp:treatment-sec sec-type="type species" id="SECID0EEFAE"><title>Type species.</title><p>
              <italic><tp:taxon-name><tp:taxon-name-part taxon-name-part-type="genus" reg="Achatina">Achatina</tp:taxon-name-part> <tp:taxon-name-part taxon-name-part-type="species" reg="ceylanica">ceylanica</tp:taxon-name-part></tp:taxon-name></italic> L. Pfeiffer, 1845</p></tp:treatment-sec><tp:treatment-sec sec-type="description" id="SECID0EVFAE"><title>Main characteristics.</title><p>Shell ovate-conic or turreted, glossy in general, with or without spiral lirae on the first 1-2 whorls, first whorl rounded, body whorl broad, columella truncated. Vagina shorter than penis. The proximal part of male reproductive organ varies with respect to the form of the flagellum, i.e. from a comb-like structure with many notches, to a hand-like structure with two or more finger-like processes (Figs <xref ref-type="fig" rid="F3">3</xref>–<xref ref-type="fig" rid="F5">5</xref>).</p><!--PageBreak--></tp:treatment-sec><tp:treatment-sec><!--Section generated to contain objects referenced in tp:taxon-treatment.--><fig id="F3" position="float" orientation="portrait"><label>Figure 3.</label><caption><p>Genitalia of <italic><tp:taxon-name><tp:taxon-name-part taxon-name-part-type="genus" reg="Glessula">G.</tp:taxon-name-part> <tp:taxon-name-part taxon-name-part-type="species" reg="orobia">orobia</tp:taxon-name-part></tp:taxon-name></italic>: <bold>A</bold> General view, CDZMTU055P, Maipokhari, Ilam, Eastern Nepal <bold>B</bold> var. <tp:taxon-name><tp:taxon-name-part taxon-name-part-type="variety" reg="major">major</tp:taxon-name-part></tp:taxon-name> reproduced from <xref ref-type="bibr" rid="B11">Godwin-Austen (1920)</xref>, pl. CLXV, fig. 4.</p></caption><graphic xmlns:xlink="http://www.w3.org/1999/xlink" xlink:href="zookeys-675-129-g003.jpg" position="float" orientation="portrait" xlink:type="simple" id="oo_137223.jpg"/></fig><fig id="F5" position="float" orientation="portrait"><label>Figure 5.</label><caption><p>Genitalia of <italic><tp:taxon-name><tp:taxon-name-part taxon-name-part-type="genus" reg="Glessula">G.</tp:taxon-name-part> <tp:taxon-name-part taxon-name-part-type="species" reg="tamakoshi">tamakoshi</tp:taxon-name-part></tp:taxon-name></italic> sp. n., holotype: CDZMTU057P, <bold>A</bold> General view <bold>B</bold> Interior of penis of the same, Suridobhan, left bank of Tamakoshi River, Dolakha District, Central Nepal.</p></caption><graphic xmlns:xlink="http://www.w3.org/1999/xlink" xlink:href="zookeys-675-129-g005.jpg" position="float" orientation="portrait" xlink:type="simple" id="oo_137225.jpg"/></fig></tp:treatment-sec><ref-list><ref id="B12"><mixed-citation xmlns:xlink="http://www.w3.org/1999/xlink" xlink:type="simple">
          <person-group><name name-style="western"><surname>Gude</surname><given-names>GK</given-names></name></person-group> (<year>1914</year>) <article-title>The fauna of British India including Ceylon and Burma</article-title>. <source><tp:taxon-name><tp:taxon-name-part taxon-name-part-type="phylum">Mollusca</tp:taxon-name-part></tp:taxon-name></source> <volume>2</volume>. <publisher-loc>London</publisher-loc>, <size units="page">520 pp</size>.</mixed-citation></ref><ref id="B27"><mixed-citation xmlns:xlink="http://www.w3.org/1999/xlink" xlink:type="simple">
          <person-group><name name-style="western"><surname>Schileyko</surname><given-names>AA</given-names></name></person-group> (<year>2011</year>) <article-title>Checklist of land pulmonate molluscs of Vietnam (<tp:taxon-name><tp:taxon-name-part taxon-name-part-type="class">Gastropoda</tp:taxon-name-part></tp:taxon-name>: <tp:taxon-name><tp:taxon-name-part taxon-name-part-type="order">Stylommatophora</tp:taxon-name-part></tp:taxon-name>).</article-title> <source>Ruthenica</source> <volume>21</volume>(<issue>1</issue>): <fpage>1</fpage>–<lpage>68</lpage>. <ext-link xlink:type="simple" ext-link-type="uri" xlink:href="http://130.216.191.68/Ruthenica/article/view/3603">http://130.216.191.68/Ruthenica/article/view/3603</ext-link></mixed-citation></ref><ref id="B11"><mixed-citation xmlns:xlink="http://www.w3.org/1999/xlink" xlink:type="simple">
          <person-group><name name-style="western"><surname>Godwin-Austen</surname><given-names>AA</given-names></name></person-group> (<year>1920</year>) <article-title>Genus <italic><tp:taxon-name><tp:taxon-name-part taxon-name-part-type="genus">Glessula</tp:taxon-name-part></tp:taxon-name></italic>.</article-title> <source>Land and freshwater <tp:taxon-name><tp:taxon-name-part taxon-name-part-type="phylum">Mollusca</tp:taxon-name-part></tp:taxon-name> of India, Conchologia Indica</source> <volume>3</volume>: <fpage>1</fpage>–<lpage>65</lpage>.</mixed-citation></ref></ref-list></tp:taxon-treatment>
