# Supplementary material for: Conchological differentiation and genital anatomy of Nepalese Glessulinae (Gastropoda, Stylommatophora, Subulinidae), with descriptions of six new species
Source: Zookeys. 2017 May 23;(675):129–56. doi: 10.3897/zookeys.675.13252 (PMC5523889; doi:10.3897/zookeys.675.13252)
Supplement: XML Treatment for Glessula tamakoshi [file zookeys.675.13252-treatment4.xml]

<!DOCTYPE tp:taxon-treatment
  PUBLIC "-//TaxonX//DTD Taxonomic Treatment Publishing DTD v0 20100105//EN" "tax-treatment-NSO.dtd">
<tp:taxon-treatment xmlns:tp="http://www.plazi.org/taxpub"><tp:treatment-meta><kwd-group><label>Taxon classification</label><kwd><named-content xmlns:xlink="http://www.w3.org/1999/xlink" content-type="kingdom">Animalia</named-content></kwd><kwd><named-content xmlns:xlink="http://www.w3.org/1999/xlink" content-type="order">Gastropoda</named-content></kwd><kwd><named-content xmlns:xlink="http://www.w3.org/1999/xlink" content-type="family">Subulinidae</named-content></kwd></kwd-group><mixed-citation publication-type="journal"><person-group><name><surname>Budha</surname><given-names>Prem B.</given-names></name><name><surname>Naggs</surname><given-names>Fred</given-names></name><name><surname>Backeljau</surname><given-names>Thierry</given-names></name></person-group><article-title>Conchological differentiation and genital anatomy of Nepalese <tp:taxon-name><tp:taxon-name-part taxon-name-part-type="subfamily">Glessulinae</tp:taxon-name-part></tp:taxon-name> (<tp:taxon-name><tp:taxon-name-part taxon-name-part-type="class">Gastropoda</tp:taxon-name-part></tp:taxon-name>, <tp:taxon-name><tp:taxon-name-part taxon-name-part-type="order">Stylommatophora</tp:taxon-name-part></tp:taxon-name>, <tp:taxon-name><tp:taxon-name-part taxon-name-part-type="family">Subulinidae</tp:taxon-name-part></tp:taxon-name>), with descriptions of six new species</article-title><source>Zookeys</source><day>23</day><month>5</month><year>2017</year><volume>2017</volume><issue>675</issue><fpage>129</fpage><lpage>156</lpage><pub-id pub-id-type="doi">10.3897/zookeys.675.13252</pub-id></mixed-citation></tp:treatment-meta><tp:nomenclature><tp:taxon-name>
              <tp:taxon-name-part taxon-name-part-type="genus" reg="Glessula">Glessula</tp:taxon-name-part>
              <tp:taxon-name-part taxon-name-part-type="species" reg="tamakoshi">tamakoshi</tp:taxon-name-part>
              <object-id xmlns:xlink="http://www.w3.org/1999/xlink" content-type="zoobank" xlink:type="simple">http://zoobank.org/1366B4C7-D3B6-4FE5-AFD0-55C7CDD7A400</object-id>
            </tp:taxon-name><tp:taxon-authority>Budha &amp; Backeljau</tp:taxon-authority><tp:taxon-status xmlns:xlink="http://www.w3.org/1999/xlink" xlink:type="simple">sp. n.</tp:taxon-status><xref ref-type="fig" rid="F2">Figs 2C</xref><xref ref-type="fig" rid="F5">, 5</xref><xref ref-type="fig" rid="F13">, 13A</xref></tp:nomenclature><tp:treatment-sec sec-type="material" id="SECID0EKCAG"><title>Material examined.</title><p>Holotype: CDZMTU057P/1, Suridobhan, left bank of Tamakoshi River, Dolakha District, Central Nepal, North face, rocky hill slope, mixed <italic><tp:taxon-name><tp:taxon-name-part taxon-name-part-type="genus" reg="Schima">Schima</tp:taxon-name-part> <tp:taxon-name-part taxon-name-part-type="species" reg="wallichi">wallichi</tp:taxon-name-part></tp:taxon-name></italic> forest with dominant <tp:taxon-name><tp:taxon-name-part taxon-name-part-type="family">Lauraceae</tp:taxon-name-part></tp:taxon-name> trees,1023 m, <named-content xmlns:xlink="http://www.w3.org/1999/xlink" content-type="dwc:verbatimCoordinates" xlink:type="simple"><named-content content-type="geo-json" specific-use="{&#34;type&#34;:&#34;Point&#34;,&#34;coordinates&#34;:[86.216755,27.754754]}" id="NCID0EDDAG" xlink:type="simple">27.754754N, 86.216755E</named-content></named-content>, 03.II.2009, leg. P.B. Budha. Paratypes: CDZMTU058/13 shells and CDZMTU058P/2 specimens (dissected) from the type locality (same data as holotype).</p></tp:treatment-sec><tp:treatment-sec sec-type="distribution" id="SECID0EIDAG"><title>Distribution.</title><p>Only known from the type locality.</p></tp:treatment-sec><tp:treatment-sec sec-type="etymology" id="SECID0ENDAG"><title>Etymology.</title><p>The species name refers to the type locality Tamakoshi River valley.</p></tp:treatment-sec><tp:treatment-sec sec-type="Shell" id="SECID0ESDAG"><title>Shell.</title><p>Measurements (n = 4): <abbrev xmlns:xlink="http://www.w3.org/1999/xlink" xlink:title="shell height" id="ABBRID0EYDAG" xlink:type="simple">SH</abbrev> 17.7–19.5 mm, <abbrev xmlns:xlink="http://www.w3.org/1999/xlink" xlink:title="shell width" id="ABBRID0E3DAG" xlink:type="simple">SW</abbrev> 9.2–9.6 mm, <abbrev xmlns:xlink="http://www.w3.org/1999/xlink" xlink:title="height of aperture" id="ABBRID0EAEAG" xlink:type="simple">HA</abbrev> 8.6–8.8 mm, <abbrev xmlns:xlink="http://www.w3.org/1999/xlink" xlink:title="width of aperture" id="ABBRID0EEEAG" xlink:type="simple">WA</abbrev> 4.9–5.0 mm, <abbrev xmlns:xlink="http://www.w3.org/1999/xlink" xlink:title="number of whorls" id="ABBRID0EIEAG" xlink:type="simple">Wh</abbrev> 7.0–8.0; holotype: <abbrev xmlns:xlink="http://www.w3.org/1999/xlink" xlink:title="shell height" id="ABBRID0EMEAG" xlink:type="simple">SH</abbrev> 19.5 mm, <abbrev xmlns:xlink="http://www.w3.org/1999/xlink" xlink:title="shell width" id="ABBRID0EQEAG" xlink:type="simple">SW</abbrev> 9.6 mm, <abbrev xmlns:xlink="http://www.w3.org/1999/xlink" xlink:title="height of aperture" id="ABBRID0EUEAG" xlink:type="simple">HA</abbrev> 8.8 mm, <abbrev xmlns:xlink="http://www.w3.org/1999/xlink" xlink:title="width of aperture" id="ABBRID0EYEAG" xlink:type="simple">WA</abbrev> 4.9 mm, <abbrev xmlns:xlink="http://www.w3.org/1999/xlink" xlink:title="number of whorls" id="ABBRID0E3EAG" xlink:type="simple">Wh</abbrev> 7.8. The largest shell measured 19.5 mm, approx. 2× higher than wide, solid, ovate-conic, light yellowish. Surface glossy, with widely spaced incised radial striations, stronger towards the suture and faint at the middle to lower part of the whorls. The first whorl smooth, blunt with fine and dense striations near the suture. Sides convex, suture fairly impressed. Aperture nearly ovate, 1.7× higher than wide, peristome simple and thick, columellar margin abruptly truncate, columella slightly curved.</p></tp:treatment-sec><tp:treatment-sec sec-type="Radula" id="SECID0EAFAG"><title>Radula</title><p>(Fig. <xref ref-type="fig" rid="F13">13A</xref>). Teeth pointed, lateral cusps not distinct. Central tooth smaller and with a narrower base than the lateral teeth.</p></tp:treatment-sec><tp:treatment-sec sec-type="Genitalia" id="SECID0EKFAG"><title>Genitalia</title><p>(n = 3) (Fig. <xref ref-type="fig" rid="F5">5</xref>). Vas deferens with a constant diameter. Flagellum wide comb-like with numerous notches ending in a short hook at the free end. Vagina very short nearly 1/6<sup>th</sup> length of the penis. Gametolytic sac is oval, connected to the gametolytic duct by a short neck. The penial retractor muscle close to the flagellum. The mass of the hermaphroditic duct highly developed in all dissected samples. Interior of penis with two bulky masses of ‘brain-like folds’ (Fig. <xref ref-type="fig" rid="F5">5B</xref>).</p><fig id="F5" position="float" orientation="portrait"><label>Figure 5.</label><caption><p>Genitalia of <italic><tp:taxon-name><tp:taxon-name-part taxon-name-part-type="genus" reg="Glessula">G.</tp:taxon-name-part> <tp:taxon-name-part taxon-name-part-type="species" reg="tamakoshi">tamakoshi</tp:taxon-name-part></tp:taxon-name></italic> sp. n., holotype: CDZMTU057P, <bold>A</bold> General view <bold>B</bold> Interior of penis of the same, Suridobhan, left bank of Tamakoshi River, Dolakha District, Central Nepal.</p></caption><graphic xmlns:xlink="http://www.w3.org/1999/xlink" xlink:href="zookeys-675-129-g005.jpg" position="float" orientation="portrait" xlink:type="simple" id="oo_137225.jpg"/></fig></tp:treatment-sec><tp:treatment-sec sec-type="remarks" id="SECID0EWGAG"><title>Remarks.</title><p>Conchologically, <italic><tp:taxon-name><tp:taxon-name-part taxon-name-part-type="genus" reg="Glessula">G.</tp:taxon-name-part> <tp:taxon-name-part taxon-name-part-type="species" reg="tamakoshi">tamakoshi</tp:taxon-name-part></tp:taxon-name></italic> sp. n. is similar to South Indian <italic><tp:taxon-name><tp:taxon-name-part taxon-name-part-type="genus" reg="Glessula">G.</tp:taxon-name-part> <tp:taxon-name-part taxon-name-part-type="species" reg="indica">indica</tp:taxon-name-part></tp:taxon-name></italic> Gude, 1914 (genitalia unknown) and Sri Lankan <italic><tp:taxon-name><tp:taxon-name-part taxon-name-part-type="genus" reg="Glessula">G.</tp:taxon-name-part> <tp:taxon-name-part taxon-name-part-type="species" reg="serena">serena</tp:taxon-name-part></tp:taxon-name></italic> (Benson, 1860). Yet, <italic><tp:taxon-name><tp:taxon-name-part taxon-name-part-type="genus" reg="Glessula">G.</tp:taxon-name-part> <tp:taxon-name-part taxon-name-part-type="species" reg="indica">indica</tp:taxon-name-part></tp:taxon-name></italic> has a much wider shell and relatively more whorls (&gt;9 whorls), while the penis of <italic><tp:taxon-name><tp:taxon-name-part taxon-name-part-type="genus" reg="Glessula">G.</tp:taxon-name-part> <tp:taxon-name-part taxon-name-part-type="species" reg="serena">serena</tp:taxon-name-part></tp:taxon-name></italic> contains one longitudinal fold and two folds proximal to this longitudinal fold. <xref ref-type="bibr" rid="B26">Schileyko (1999</xref>, p. 542, fig. 711) referred the longitudinal fold to as pilaster and the two proximal folds to as the spiral stimulators. In <italic><tp:taxon-name><tp:taxon-name-part taxon-name-part-type="genus" reg="Glessula">G.</tp:taxon-name-part> <tp:taxon-name-part taxon-name-part-type="species" reg="tamakoshi">tamakoshi</tp:taxon-name-part></tp:taxon-name></italic> sp. n. the interior of the penis contains a bulky masses of brain-like folds (Fig. <xref ref-type="fig" rid="F5">5B</xref>).</p></tp:treatment-sec><tp:treatment-sec><!--Section generated to contain objects referenced in tp:taxon-treatment.--><fig id="F2" position="float" orientation="portrait"><label>Figure 2.</label><caption><p>Shells (<bold>A–K</bold>) and SEM micrographs of apical whorls (<bold>A1–K1</bold>) of Nepalese glessulines. <bold>A</bold> <italic><tp:taxon-name><tp:taxon-name-part taxon-name-part-type="genus" reg="Glessula">Glessula</tp:taxon-name-part> <tp:taxon-name-part taxon-name-part-type="species" reg="orobia">orobia</tp:taxon-name-part></tp:taxon-name></italic> (Benson, 1860): CDZMTU055P, shell of dissected specimen, Maipokhari, Ilam, Eastern Nepal <bold>B</bold> <tp:taxon-name><tp:taxon-name-part taxon-name-part-type="genus" reg="Glessula">Glessula</tp:taxon-name-part> <tp:taxon-name-part taxon-name-part-type="uncertainty-rank">cf.</tp:taxon-name-part> <tp:taxon-name-part taxon-name-part-type="species" reg="hebetata">hebetata</tp:taxon-name-part></tp:taxon-name>: CDZMTU056P, shell of dissected specimen, Godawari, Lalitpur, Central Nepal <bold>C</bold> <italic><tp:taxon-name><tp:taxon-name-part taxon-name-part-type="genus" reg="Glessula">G.</tp:taxon-name-part> <tp:taxon-name-part taxon-name-part-type="species" reg="tamakoshi">tamakoshi</tp:taxon-name-part></tp:taxon-name></italic> sp. n., holotype: CDZMTU057P, shell of dissected specimen, Suridobhan, left bank of Tamakoshi River, Dolakha District, Central Nepal <bold>D</bold> <italic><tp:taxon-name><tp:taxon-name-part taxon-name-part-type="genus" reg="Rishetia">Rishetia</tp:taxon-name-part> <tp:taxon-name-part taxon-name-part-type="species" reg="hastula">hastula</tp:taxon-name-part></tp:taxon-name></italic> (Benson, 1860): CDZMTU059P, shell of dissected specimen, Chitwan National Park, riverine forest opposite bank of Sauraha, Rapti River <bold>E</bold> <italic><tp:taxon-name><tp:taxon-name-part taxon-name-part-type="genus" reg="Rishetia">R.</tp:taxon-name-part> <tp:taxon-name-part taxon-name-part-type="species" reg="kathmandica">kathmandica</tp:taxon-name-part></tp:taxon-name></italic> sp. n., holotype: CDZMTU062P, shell of dissected specimen, Godawari Botanical Garden, Lalitpur, Central Nepal <bold>F</bold> <tp:taxon-name><tp:taxon-name-part taxon-name-part-type="genus" reg="Rishetia">R.</tp:taxon-name-part> <tp:taxon-name-part taxon-name-part-type="uncertainty-rank">cf.</tp:taxon-name-part> <tp:taxon-name-part taxon-name-part-type="species" reg="mastersi">mastersi</tp:taxon-name-part></tp:taxon-name>: CDZMTU065P, shell of dissected specimen, Kurintar, Chitwan, degraded riverine bushes with big boulders, mixed <italic><tp:taxon-name><tp:taxon-name-part taxon-name-part-type="genus" reg="Shorea">Shorea</tp:taxon-name-part> <tp:taxon-name-part taxon-name-part-type="species" reg="robusta">robusta</tp:taxon-name-part></tp:taxon-name></italic> forest <bold>G</bold> <italic><tp:taxon-name><tp:taxon-name-part taxon-name-part-type="genus" reg="Rishetia">R.</tp:taxon-name-part> <tp:taxon-name-part taxon-name-part-type="species" reg="nagarjunensis">nagarjunensis</tp:taxon-name-part></tp:taxon-name></italic> sp. n., holotype: CDZMTU067P, shell of dissected specimen, Nagarjun forest, Balaju-Jamacho trail Nagarjun-Shivapuri National Park, Kathmandu, Nepal <bold>H</bold> <italic><tp:taxon-name><tp:taxon-name-part taxon-name-part-type="genus" reg="Rishetia">R.</tp:taxon-name-part> <tp:taxon-name-part taxon-name-part-type="species" reg="rishikeshi">rishikeshi</tp:taxon-name-part></tp:taxon-name></italic> sp. n., holotype: CDZMTU0170P, shell of dissected specimen, Jhawalepakho Community Forest, Ridi, Gulmi District, montane hill <italic><tp:taxon-name><tp:taxon-name-part taxon-name-part-type="genus" reg="Shorea">Shorea</tp:taxon-name-part> <tp:taxon-name-part taxon-name-part-type="species" reg="robusta">robusta</tp:taxon-name-part></tp:taxon-name></italic> forest <bold>I</bold> <italic><tp:taxon-name><tp:taxon-name-part taxon-name-part-type="genus" reg="Rishetia">Rishetia</tp:taxon-name-part></tp:taxon-name></italic> sp. CDZMTU078P, shell of dissected specimen, Boshikharka, Dhading, Central Nepal <bold>J</bold> <italic><tp:taxon-name><tp:taxon-name-part taxon-name-part-type="genus" reg="Rishetia">R.</tp:taxon-name-part> <tp:taxon-name-part taxon-name-part-type="species" reg="subulata">subulata</tp:taxon-name-part></tp:taxon-name></italic> sp.n., holotype: CDZMTU072P, shell of dissected specimen, Godawari, along the Godawari-Phulchowki road approx. 200 m above the Naudhara Temple <bold>K</bold> <italic><tp:taxon-name><tp:taxon-name-part taxon-name-part-type="genus" reg="Rishetia">R.</tp:taxon-name-part> <tp:taxon-name-part taxon-name-part-type="species" reg="tribhuvana">tribhuvana</tp:taxon-name-part></tp:taxon-name></italic> sp. n., holotype: CDZMTU077, shell of dissected specimen, Tribhuvan University garden, Kirtipur, Kathmandu, Nepal.</p></caption><graphic xmlns:xlink="http://www.w3.org/1999/xlink" xlink:href="zookeys-675-129-g002.jpg" position="float" orientation="portrait" xlink:type="simple" id="oo_137222.jpg"/></fig><fig id="F13" position="float" orientation="portrait"><label>Figure 13.</label><caption><p>Radula of <italic><tp:taxon-name><tp:taxon-name-part taxon-name-part-type="genus" reg="Glessula">Glessula</tp:taxon-name-part></tp:taxon-name></italic> and <italic><tp:taxon-name><tp:taxon-name-part taxon-name-part-type="genus" reg="Rishetia">Rishetia</tp:taxon-name-part></tp:taxon-name></italic>. <bold>A</bold> <italic><tp:taxon-name><tp:taxon-name-part taxon-name-part-type="genus" reg="Glessula">G.</tp:taxon-name-part> <tp:taxon-name-part taxon-name-part-type="species" reg="tamakoshi">tamakoshi</tp:taxon-name-part></tp:taxon-name></italic> sp. n., CDZMTU057P, Suridobhan, Dolakha <bold>B</bold> <italic><tp:taxon-name><tp:taxon-name-part taxon-name-part-type="genus" reg="Rishetia">R.</tp:taxon-name-part> <tp:taxon-name-part taxon-name-part-type="species" reg="kathmandica">kathmandica</tp:taxon-name-part></tp:taxon-name></italic> sp. n., CDZMTU062P, Godawari, Lalitpur <bold>C</bold> <italic><tp:taxon-name><tp:taxon-name-part taxon-name-part-type="genus" reg="Rishetia">R.</tp:taxon-name-part> <tp:taxon-name-part taxon-name-part-type="species" reg="rishikeshi">rishikeshi</tp:taxon-name-part></tp:taxon-name></italic> sp. n., CDZMTUO70P, Jhawalepakho, Ridi, Gulmi <bold>D</bold> <italic><tp:taxon-name><tp:taxon-name-part taxon-name-part-type="genus" reg="Rishetia">R.</tp:taxon-name-part> <tp:taxon-name-part taxon-name-part-type="species" reg="subulata">subulata</tp:taxon-name-part></tp:taxon-name></italic> sp. n., CDZMTU072P, Godawari, Lalitpur <bold>E</bold> <italic><tp:taxon-name><tp:taxon-name-part taxon-name-part-type="genus" reg="Rishetia">R.</tp:taxon-name-part> <tp:taxon-name-part taxon-name-part-type="species" reg="nagarjunensis">nagarjunensis</tp:taxon-name-part></tp:taxon-name></italic> sp. n., CDZMTU067P, Raniban, Balaju, Kathmandu.</p></caption><graphic xmlns:xlink="http://www.w3.org/1999/xlink" xlink:href="zookeys-675-129-g013.jpg" position="float" orientation="portrait" xlink:type="simple" id="oo_137233.jpg"/></fig></tp:treatment-sec><ref-list><ref id="B26"><mixed-citation xmlns:xlink="http://www.w3.org/1999/xlink" xlink:type="simple">
          <person-group><name name-style="western"><surname>Schileyko</surname><given-names>AA</given-names></name></person-group> (<year>1999</year>) <article-title>Treatise on recent terrestrial pulmonate molluscs Part 4. <tp:taxon-name><tp:taxon-name-part taxon-name-part-type="family">Draparnaudiidae</tp:taxon-name-part></tp:taxon-name>, <tp:taxon-name><tp:taxon-name-part taxon-name-part-type="family">Caryodidae</tp:taxon-name-part></tp:taxon-name>, <tp:taxon-name><tp:taxon-name-part taxon-name-part-type="family">Macrocyclidae</tp:taxon-name-part></tp:taxon-name>, <tp:taxon-name><tp:taxon-name-part taxon-name-part-type="family">Acavidae</tp:taxon-name-part></tp:taxon-name>, <tp:taxon-name><tp:taxon-name-part taxon-name-part-type="family">Clavatoridae</tp:taxon-name-part></tp:taxon-name>, <tp:taxon-name><tp:taxon-name-part taxon-name-part-type="family">Dorcasiidae</tp:taxon-name-part></tp:taxon-name>, <tp:taxon-name><tp:taxon-name-part taxon-name-part-type="family">Sculptariidae</tp:taxon-name-part></tp:taxon-name>, <tp:taxon-name><tp:taxon-name-part taxon-name-part-type="family">Corillidae</tp:taxon-name-part></tp:taxon-name>, <tp:taxon-name><tp:taxon-name-part taxon-name-part-type="family">Plectopylidae</tp:taxon-name-part></tp:taxon-name>, <tp:taxon-name><tp:taxon-name-part taxon-name-part-type="family">Megalobulimidae</tp:taxon-name-part></tp:taxon-name>, <tp:taxon-name><tp:taxon-name-part taxon-name-part-type="family">Strophocheilidae</tp:taxon-name-part></tp:taxon-name>, <tp:taxon-name><tp:taxon-name-part taxon-name-part-type="family">Cerionidae</tp:taxon-name-part></tp:taxon-name>, <tp:taxon-name><tp:taxon-name-part taxon-name-part-type="family">Achatinidae</tp:taxon-name-part></tp:taxon-name>, <tp:taxon-name><tp:taxon-name-part taxon-name-part-type="family">Subulinidae</tp:taxon-name-part></tp:taxon-name>, <tp:taxon-name><tp:taxon-name-part taxon-name-part-type="family">Glessulidae</tp:taxon-name-part></tp:taxon-name>, <tp:taxon-name><tp:taxon-name-part taxon-name-part-type="family">Micractaeonidae</tp:taxon-name-part></tp:taxon-name>, <tp:taxon-name><tp:taxon-name-part taxon-name-part-type="family">Ferrussaciidae</tp:taxon-name-part></tp:taxon-name>.</article-title> <source>Ruthenica, Supplement</source> <volume>2</volume>: <fpage>437</fpage>–<lpage>564</lpage>.</mixed-citation></ref></ref-list></tp:taxon-treatment>
