# Supplementary material for: Conchological differentiation and genital anatomy of Nepalese Glessulinae (Gastropoda, Stylommatophora, Subulinidae), with descriptions of six new species
Source: Zookeys. 2017 May 23;(675):129–56. doi: 10.3897/zookeys.675.13252 (PMC5523889; doi:10.3897/zookeys.675.13252)
Supplement: XML Treatment for Rishetia nagarjunensis [file zookeys.675.13252-treatment9.xml]

<!DOCTYPE tp:taxon-treatment
  PUBLIC "-//TaxonX//DTD Taxonomic Treatment Publishing DTD v0 20100105//EN" "tax-treatment-NSO.dtd">
<tp:taxon-treatment xmlns:tp="http://www.plazi.org/taxpub"><tp:treatment-meta><kwd-group><label>Taxon classification</label><kwd><named-content xmlns:xlink="http://www.w3.org/1999/xlink" content-type="kingdom">Animalia</named-content></kwd><kwd><named-content xmlns:xlink="http://www.w3.org/1999/xlink" content-type="order">Gastropoda</named-content></kwd><kwd><named-content xmlns:xlink="http://www.w3.org/1999/xlink" content-type="family">Subulinidae</named-content></kwd></kwd-group><mixed-citation publication-type="journal"><person-group><name><surname>Budha</surname><given-names>Prem B.</given-names></name><name><surname>Naggs</surname><given-names>Fred</given-names></name><name><surname>Backeljau</surname><given-names>Thierry</given-names></name></person-group><article-title>Conchological differentiation and genital anatomy of Nepalese <tp:taxon-name><tp:taxon-name-part taxon-name-part-type="subfamily">Glessulinae</tp:taxon-name-part></tp:taxon-name> (<tp:taxon-name><tp:taxon-name-part taxon-name-part-type="class">Gastropoda</tp:taxon-name-part></tp:taxon-name>, <tp:taxon-name><tp:taxon-name-part taxon-name-part-type="order">Stylommatophora</tp:taxon-name-part></tp:taxon-name>, <tp:taxon-name><tp:taxon-name-part taxon-name-part-type="family">Subulinidae</tp:taxon-name-part></tp:taxon-name>), with descriptions of six new species</article-title><source>Zookeys</source><day>23</day><month>5</month><year>2017</year><volume>2017</volume><issue>675</issue><fpage>129</fpage><lpage>156</lpage><pub-id pub-id-type="doi">10.3897/zookeys.675.13252</pub-id></mixed-citation></tp:treatment-meta><tp:nomenclature><tp:taxon-name>
              <tp:taxon-name-part taxon-name-part-type="genus" reg="Rishetia">Rishetia</tp:taxon-name-part>
              <tp:taxon-name-part taxon-name-part-type="species" reg="nagarjunensis">nagarjunensis</tp:taxon-name-part>
              <object-id xmlns:xlink="http://www.w3.org/1999/xlink" content-type="zoobank" xlink:type="simple">http://zoobank.org/CB41BEB9-DCC9-47F5-9E13-7AC9A357BDDF</object-id>
            </tp:taxon-name><tp:taxon-authority>Budha &amp; Naggs</tp:taxon-authority><tp:taxon-status xmlns:xlink="http://www.w3.org/1999/xlink" xlink:type="simple">sp. n.</tp:taxon-status><xref ref-type="fig" rid="F2">Figs 2G</xref><xref ref-type="fig" rid="F9">, 9</xref><xref ref-type="fig" rid="F13">, 13E</xref></tp:nomenclature><tp:treatment-sec sec-type="material" id="SECID0EMRBG"><title>Material examined.</title><p>Holotype: CDZMTU067P/1, Nagarjun Forest, Balaju-Jamacho trail, Nagarjun-Shivapuri National Park, Kathmandu, Nepal, 1850 m, <named-content xmlns:xlink="http://www.w3.org/1999/xlink" content-type="dwc:verbatimCoordinates" xlink:type="simple"><named-content content-type="geo-json" specific-use="{&#34;type&#34;:&#34;Point&#34;,&#34;coordinates&#34;:[85.287240,27.745997]}" id="NCID0EVRBG" xlink:type="simple">27.745997N, 85.287240E</named-content></named-content>, 24.I.2009, leg. P.B. Budha, R. Devkota, S. Khatiwara and S. Khanal. Paratypes: CDZMTU067/9 shells and CDZMTU068P/1 specimen from the type locality (same data as holotype). Paratypes: CDZMTU069P/1 specimen (dissected), Phulchowki Hill, mixed <italic><tp:taxon-name><tp:taxon-name-part taxon-name-part-type="genus" reg="Rhododendron">Rhododendron</tp:taxon-name-part></tp:taxon-name></italic> forest, 2324 m, <named-content xmlns:xlink="http://www.w3.org/1999/xlink" content-type="dwc:verbatimCoordinates" xlink:type="simple"><named-content content-type="geo-json" specific-use="{&#34;type&#34;:&#34;Point&#34;,&#34;coordinates&#34;:[85.396885,27.578317]}" id="NCID0EKSBG" xlink:type="simple">27.578317N, 85.396885E</named-content></named-content>, 03.V.2007, leg. P.B. Budha.</p></tp:treatment-sec><tp:treatment-sec sec-type="distribution" id="SECID0EPSBG"><title>Distribution.</title><p>Nagarjun-Shivapuri National Park and Phulchowki Hill, Central Nepal.</p></tp:treatment-sec><tp:treatment-sec sec-type="etymology" id="SECID0EUSBG"><title>Etymology.</title><p>The name is derived from the type locality Nagarjun Forest.</p></tp:treatment-sec><tp:treatment-sec sec-type="Shell" id="SECID0EZSBG"><title>Shell.</title><p>Measurements (n = 4): <abbrev xmlns:xlink="http://www.w3.org/1999/xlink" xlink:title="shell height" id="ABBRID0E6SBG" xlink:type="simple">SH</abbrev> 33.2–38.4 mm, <abbrev xmlns:xlink="http://www.w3.org/1999/xlink" xlink:title="shell width" id="ABBRID0EDTBG" xlink:type="simple">SW</abbrev> 10.6–11.9 mm, <abbrev xmlns:xlink="http://www.w3.org/1999/xlink" xlink:title="height of aperture" id="ABBRID0EHTBG" xlink:type="simple">HA</abbrev> 10.2–10.8 mm, <abbrev xmlns:xlink="http://www.w3.org/1999/xlink" xlink:title="width of aperture" id="ABBRID0ELTBG" xlink:type="simple">WA</abbrev> 5.5–6.2 mm, <abbrev xmlns:xlink="http://www.w3.org/1999/xlink" xlink:title="number of whorls" id="ABBRID0EPTBG" xlink:type="simple">Wh</abbrev> 10–11.0; holotype: <abbrev xmlns:xlink="http://www.w3.org/1999/xlink" xlink:title="shell height" id="ABBRID0ETTBG" xlink:type="simple">SH</abbrev> 38.0 mm, <abbrev xmlns:xlink="http://www.w3.org/1999/xlink" xlink:title="shell width" id="ABBRID0EXTBG" xlink:type="simple">SW</abbrev> 12.0 mm, <abbrev xmlns:xlink="http://www.w3.org/1999/xlink" xlink:title="height of aperture" id="ABBRID0E2TBG" xlink:type="simple">HA</abbrev> 10.5 mm, <abbrev xmlns:xlink="http://www.w3.org/1999/xlink" xlink:title="width of aperture" id="ABBRID0E6TBG" xlink:type="simple">WA</abbrev> 6.3 mm, <abbrev xmlns:xlink="http://www.w3.org/1999/xlink" xlink:title="number of whorls" id="ABBRID0EDUBG" xlink:type="simple">Wh</abbrev> 11; approx. 3.3× higher than wide, elongately turreted, thick, reddish-brown or dark chestnut colour. Surface striated with obliquely raised riblets on the first 2–3 whorls, later whorls with comparatively thin and dense sculpture. The first whorl smooth, rounded. Sides rather flat, suture shallow. Aperture ovate, 1.8× longer than wide, peristome thin, inner side of the aperture thickened and whitish, columella slightly truncate at the base.</p></tp:treatment-sec><tp:treatment-sec sec-type="Radula" id="SECID0EHUBG"><title>Radula</title><p>(Fig. <xref ref-type="fig" rid="F13">13E</xref>). Central tooth very small, lacks cusps, lateral teeth shouldered.</p></tp:treatment-sec><tp:treatment-sec sec-type="Genitalia" id="SECID0ERUBG"><title>Genitalia</title><p>(n = 2) (Fig. <xref ref-type="fig" rid="F9">9</xref>). All specimens have a long vas deferens. Flagellum and epiphallic caecum are reduced to two very short knobs (Fig. <xref ref-type="fig" rid="F9">9A</xref>). Penis cylindrical, with a nearly constant diameter in its proximal half, distally it rapidly expands into a bulbous section before the diameter contracts to somewhat less than the proximal penis, narrowing slightly distally. The penial retractor muscle far apart from the flagellum. The inner surface contains weakly convoluted folds (Fig. <xref ref-type="fig" rid="F9">9B</xref>). Epiphallus length about 1/3 of penis length. Vagina nearly as long as the penis. Gametolytic duct cylindrical, ends into a simple gametolytic sac. Hermaphroditic duct is loosely convoluted and connected at the middle of the albumen gland.</p><fig id="F9" position="float" orientation="portrait"><label>Figure 9.</label><caption><p>Genitalia of <italic><tp:taxon-name><tp:taxon-name-part taxon-name-part-type="genus" reg="Rishetia">R.</tp:taxon-name-part> <tp:taxon-name-part taxon-name-part-type="species" reg="nagarjunensis">nagarjunensis</tp:taxon-name-part></tp:taxon-name></italic> sp. n., holotype: CDZMTU067P, <bold>A</bold> General view <bold>B</bold> Interior of penis of the same, Nagarjun forest, Balaju-Jamacho trail Nagarjun-Shivapuri National Park, Kathmandu, Nepal.</p></caption><graphic xmlns:xlink="http://www.w3.org/1999/xlink" xlink:href="zookeys-675-129-g009.jpg" position="float" orientation="portrait" xlink:type="simple" id="oo_137229.jpg"/></fig></tp:treatment-sec><tp:treatment-sec sec-type="remarks" id="SECID0E6VBG"><title>Remarks.</title><p>The shell of <italic><tp:taxon-name><tp:taxon-name-part taxon-name-part-type="genus" reg="Rishetia">R.</tp:taxon-name-part> <tp:taxon-name-part taxon-name-part-type="species" reg="nagarjunensis">nagarjunensis</tp:taxon-name-part></tp:taxon-name></italic> sp. n. is similar in size and shape to that of sympatric <italic><tp:taxon-name><tp:taxon-name-part taxon-name-part-type="genus" reg="Rishetia">R.</tp:taxon-name-part> <tp:taxon-name-part taxon-name-part-type="species" reg="kathmandica">kathmandica</tp:taxon-name-part></tp:taxon-name></italic> sp. n. However, the shell of <italic><tp:taxon-name><tp:taxon-name-part taxon-name-part-type="genus" reg="Rishetia">R.</tp:taxon-name-part> <tp:taxon-name-part taxon-name-part-type="species" reg="kathmandica">kathmandica</tp:taxon-name-part></tp:taxon-name></italic> sp. n. is more slender and has more whorls than <italic><tp:taxon-name><tp:taxon-name-part taxon-name-part-type="genus" reg="Rishetia">R.</tp:taxon-name-part> <tp:taxon-name-part taxon-name-part-type="species" reg="nagarjunensis">nagarjunensis</tp:taxon-name-part></tp:taxon-name></italic> sp. n. Conversely, <italic><tp:taxon-name><tp:taxon-name-part taxon-name-part-type="genus" reg="Rishetia">R.</tp:taxon-name-part> <tp:taxon-name-part taxon-name-part-type="species" reg="nagarjunensis">nagarjunensis</tp:taxon-name-part></tp:taxon-name></italic> sp. n. has a wider body whorl, a comparatively more robust shell, and stronger radial ribs than <italic><tp:taxon-name><tp:taxon-name-part taxon-name-part-type="genus" reg="Rishetia">R.</tp:taxon-name-part> <tp:taxon-name-part taxon-name-part-type="species" reg="kathmandica">kathmandica</tp:taxon-name-part></tp:taxon-name></italic> sp. n. The genitalia of both species are consistently different due to the reduced knob-like flagellum and epiphalic caecum in <italic><tp:taxon-name><tp:taxon-name-part taxon-name-part-type="genus" reg="Rishetia">R.</tp:taxon-name-part> <tp:taxon-name-part taxon-name-part-type="species" reg="nagarjunensis">nagarjunensis</tp:taxon-name-part></tp:taxon-name></italic> sp. n., as well as by the inner surface of the penis, which in <italic><tp:taxon-name><tp:taxon-name-part taxon-name-part-type="genus" reg="Rishetia">R.</tp:taxon-name-part> <tp:taxon-name-part taxon-name-part-type="species" reg="nagarjunensis">nagarjunensis</tp:taxon-name-part></tp:taxon-name></italic> sp. n. shows three loosely convoluted folds, whereas in <italic><tp:taxon-name><tp:taxon-name-part taxon-name-part-type="genus" reg="Rishetia">R.</tp:taxon-name-part> <tp:taxon-name-part taxon-name-part-type="species" reg="kathmandica">kathmandica</tp:taxon-name-part></tp:taxon-name></italic> sp. n. it shows distinct rectangular zigzag folds (Fig. <xref ref-type="fig" rid="F7">7A1</xref>).</p></tp:treatment-sec><tp:treatment-sec><!--Section generated to contain objects referenced in tp:taxon-treatment.--><fig id="F2" position="float" orientation="portrait"><label>Figure 2.</label><caption><p>Shells (<bold>A–K</bold>) and SEM micrographs of apical whorls (<bold>A1–K1</bold>) of Nepalese glessulines. <bold>A</bold> <italic><tp:taxon-name><tp:taxon-name-part taxon-name-part-type="genus" reg="Glessula">Glessula</tp:taxon-name-part> <tp:taxon-name-part taxon-name-part-type="species" reg="orobia">orobia</tp:taxon-name-part></tp:taxon-name></italic> (Benson, 1860): CDZMTU055P, shell of dissected specimen, Maipokhari, Ilam, Eastern Nepal <bold>B</bold> <tp:taxon-name><tp:taxon-name-part taxon-name-part-type="genus" reg="Glessula">Glessula</tp:taxon-name-part> <tp:taxon-name-part taxon-name-part-type="uncertainty-rank">cf.</tp:taxon-name-part> <tp:taxon-name-part taxon-name-part-type="species" reg="hebetata">hebetata</tp:taxon-name-part></tp:taxon-name>: CDZMTU056P, shell of dissected specimen, Godawari, Lalitpur, Central Nepal <bold>C</bold> <italic><tp:taxon-name><tp:taxon-name-part taxon-name-part-type="genus" reg="Glessula">G.</tp:taxon-name-part> <tp:taxon-name-part taxon-name-part-type="species" reg="tamakoshi">tamakoshi</tp:taxon-name-part></tp:taxon-name></italic> sp. n., holotype: CDZMTU057P, shell of dissected specimen, Suridobhan, left bank of Tamakoshi River, Dolakha District, Central Nepal <bold>D</bold> <italic><tp:taxon-name><tp:taxon-name-part taxon-name-part-type="genus" reg="Rishetia">Rishetia</tp:taxon-name-part> <tp:taxon-name-part taxon-name-part-type="species" reg="hastula">hastula</tp:taxon-name-part></tp:taxon-name></italic> (Benson, 1860): CDZMTU059P, shell of dissected specimen, Chitwan National Park, riverine forest opposite bank of Sauraha, Rapti River <bold>E</bold> <italic><tp:taxon-name><tp:taxon-name-part taxon-name-part-type="genus" reg="Rishetia">R.</tp:taxon-name-part> <tp:taxon-name-part taxon-name-part-type="species" reg="kathmandica">kathmandica</tp:taxon-name-part></tp:taxon-name></italic> sp. n., holotype: CDZMTU062P, shell of dissected specimen, Godawari Botanical Garden, Lalitpur, Central Nepal <bold>F</bold> <tp:taxon-name><tp:taxon-name-part taxon-name-part-type="genus" reg="Rishetia">R.</tp:taxon-name-part> <tp:taxon-name-part taxon-name-part-type="uncertainty-rank">cf.</tp:taxon-name-part> <tp:taxon-name-part taxon-name-part-type="species" reg="mastersi">mastersi</tp:taxon-name-part></tp:taxon-name>: CDZMTU065P, shell of dissected specimen, Kurintar, Chitwan, degraded riverine bushes with big boulders, mixed <italic><tp:taxon-name><tp:taxon-name-part taxon-name-part-type="genus" reg="Shorea">Shorea</tp:taxon-name-part> <tp:taxon-name-part taxon-name-part-type="species" reg="robusta">robusta</tp:taxon-name-part></tp:taxon-name></italic> forest <bold>G</bold> <italic><tp:taxon-name><tp:taxon-name-part taxon-name-part-type="genus" reg="Rishetia">R.</tp:taxon-name-part> <tp:taxon-name-part taxon-name-part-type="species" reg="nagarjunensis">nagarjunensis</tp:taxon-name-part></tp:taxon-name></italic> sp. n., holotype: CDZMTU067P, shell of dissected specimen, Nagarjun forest, Balaju-Jamacho trail Nagarjun-Shivapuri National Park, Kathmandu, Nepal <bold>H</bold> <italic><tp:taxon-name><tp:taxon-name-part taxon-name-part-type="genus" reg="Rishetia">R.</tp:taxon-name-part> <tp:taxon-name-part taxon-name-part-type="species" reg="rishikeshi">rishikeshi</tp:taxon-name-part></tp:taxon-name></italic> sp. n., holotype: CDZMTU0170P, shell of dissected specimen, Jhawalepakho Community Forest, Ridi, Gulmi District, montane hill <italic><tp:taxon-name><tp:taxon-name-part taxon-name-part-type="genus" reg="Shorea">Shorea</tp:taxon-name-part> <tp:taxon-name-part taxon-name-part-type="species" reg="robusta">robusta</tp:taxon-name-part></tp:taxon-name></italic> forest <bold>I</bold> <italic><tp:taxon-name><tp:taxon-name-part taxon-name-part-type="genus" reg="Rishetia">Rishetia</tp:taxon-name-part></tp:taxon-name></italic> sp. CDZMTU078P, shell of dissected specimen, Boshikharka, Dhading, Central Nepal <bold>J</bold> <italic><tp:taxon-name><tp:taxon-name-part taxon-name-part-type="genus" reg="Rishetia">R.</tp:taxon-name-part> <tp:taxon-name-part taxon-name-part-type="species" reg="subulata">subulata</tp:taxon-name-part></tp:taxon-name></italic> sp.n., holotype: CDZMTU072P, shell of dissected specimen, Godawari, along the Godawari-Phulchowki road approx. 200 m above the Naudhara Temple <bold>K</bold> <italic><tp:taxon-name><tp:taxon-name-part taxon-name-part-type="genus" reg="Rishetia">R.</tp:taxon-name-part> <tp:taxon-name-part taxon-name-part-type="species" reg="tribhuvana">tribhuvana</tp:taxon-name-part></tp:taxon-name></italic> sp. n., holotype: CDZMTU077, shell of dissected specimen, Tribhuvan University garden, Kirtipur, Kathmandu, Nepal.</p></caption><graphic xmlns:xlink="http://www.w3.org/1999/xlink" xlink:href="zookeys-675-129-g002.jpg" position="float" orientation="portrait" xlink:type="simple" id="oo_137222.jpg"/></fig><fig id="F13" position="float" orientation="portrait"><label>Figure 13.</label><caption><p>Radula of <italic><tp:taxon-name><tp:taxon-name-part taxon-name-part-type="genus" reg="Glessula">Glessula</tp:taxon-name-part></tp:taxon-name></italic> and <italic><tp:taxon-name><tp:taxon-name-part taxon-name-part-type="genus" reg="Rishetia">Rishetia</tp:taxon-name-part></tp:taxon-name></italic>. <bold>A</bold> <italic><tp:taxon-name><tp:taxon-name-part taxon-name-part-type="genus" reg="Glessula">G.</tp:taxon-name-part> <tp:taxon-name-part taxon-name-part-type="species" reg="tamakoshi">tamakoshi</tp:taxon-name-part></tp:taxon-name></italic> sp. n., CDZMTU057P, Suridobhan, Dolakha <bold>B</bold> <italic><tp:taxon-name><tp:taxon-name-part taxon-name-part-type="genus" reg="Rishetia">R.</tp:taxon-name-part> <tp:taxon-name-part taxon-name-part-type="species" reg="kathmandica">kathmandica</tp:taxon-name-part></tp:taxon-name></italic> sp. n., CDZMTU062P, Godawari, Lalitpur <bold>C</bold> <italic><tp:taxon-name><tp:taxon-name-part taxon-name-part-type="genus" reg="Rishetia">R.</tp:taxon-name-part> <tp:taxon-name-part taxon-name-part-type="species" reg="rishikeshi">rishikeshi</tp:taxon-name-part></tp:taxon-name></italic> sp. n., CDZMTUO70P, Jhawalepakho, Ridi, Gulmi <bold>D</bold> <italic><tp:taxon-name><tp:taxon-name-part taxon-name-part-type="genus" reg="Rishetia">R.</tp:taxon-name-part> <tp:taxon-name-part taxon-name-part-type="species" reg="subulata">subulata</tp:taxon-name-part></tp:taxon-name></italic> sp. n., CDZMTU072P, Godawari, Lalitpur <bold>E</bold> <italic><tp:taxon-name><tp:taxon-name-part taxon-name-part-type="genus" reg="Rishetia">R.</tp:taxon-name-part> <tp:taxon-name-part taxon-name-part-type="species" reg="nagarjunensis">nagarjunensis</tp:taxon-name-part></tp:taxon-name></italic> sp. n., CDZMTU067P, Raniban, Balaju, Kathmandu.</p></caption><graphic xmlns:xlink="http://www.w3.org/1999/xlink" xlink:href="zookeys-675-129-g013.jpg" position="float" orientation="portrait" xlink:type="simple" id="oo_137233.jpg"/></fig><fig id="F7" position="float" orientation="portrait"><label>Figure 7.</label><caption><p>Genitalia of <italic><tp:taxon-name><tp:taxon-name-part taxon-name-part-type="genus" reg="Rishetia">R.</tp:taxon-name-part> <tp:taxon-name-part taxon-name-part-type="species" reg="kathmandica">kathmandica</tp:taxon-name-part></tp:taxon-name></italic> sp. n. and <tp:taxon-name><tp:taxon-name-part taxon-name-part-type="genus" reg="Glessula">Glessula</tp:taxon-name-part> (<tp:taxon-name-part taxon-name-part-type="subgenus" reg="Rishetia">Rishetia</tp:taxon-name-part>) <tp:taxon-name-part taxon-name-part-type="species" reg="longispira">longispira</tp:taxon-name-part></tp:taxon-name> Godwin-Austen, 1920. <bold>A</bold> Interior of penis of <italic><tp:taxon-name><tp:taxon-name-part taxon-name-part-type="genus" reg="Rishetia">R.</tp:taxon-name-part> <tp:taxon-name-part taxon-name-part-type="species" reg="kathmandica">kathmandica</tp:taxon-name-part></tp:taxon-name></italic> sp. n., holotype CDZMTU062P <bold>B</bold> General view of the same, Godawari Botanical Garden, Lalitpur, Central Nepal <bold>C</bold> General view of <italic><tp:taxon-name><tp:taxon-name-part taxon-name-part-type="genus" reg="Glessula">G.</tp:taxon-name-part></tp:taxon-name></italic> (<italic><tp:taxon-name><tp:taxon-name-part taxon-name-part-type="subgenus" reg="Rishetia">R.</tp:taxon-name-part></tp:taxon-name></italic>) <italic><tp:taxon-name><tp:taxon-name-part taxon-name-part-type="species" reg="longispira">longispira</tp:taxon-name-part></tp:taxon-name></italic> reproduced from <xref ref-type="bibr" rid="B11">Godwin-Austen (1920)</xref>, pl. CLXV, fig. 4.</p></caption><graphic xmlns:xlink="http://www.w3.org/1999/xlink" xlink:href="zookeys-675-129-g007.jpg" position="float" orientation="portrait" xlink:type="simple" id="oo_137227.jpg"/></fig></tp:treatment-sec><ref-list><ref id="B11"><mixed-citation xmlns:xlink="http://www.w3.org/1999/xlink" xlink:type="simple">
          <person-group><name name-style="western"><surname>Godwin-Austen</surname><given-names>AA</given-names></name></person-group> (<year>1920</year>) <article-title>Genus <italic><tp:taxon-name><tp:taxon-name-part taxon-name-part-type="genus">Glessula</tp:taxon-name-part></tp:taxon-name></italic>.</article-title> <source>Land and freshwater <tp:taxon-name><tp:taxon-name-part taxon-name-part-type="phylum">Mollusca</tp:taxon-name-part></tp:taxon-name> of India, Conchologia Indica</source> <volume>3</volume>: <fpage>1</fpage>–<lpage>65</lpage>.</mixed-citation></ref></ref-list></tp:taxon-treatment>
