# Supplementary material for: Conchological differentiation and genital anatomy of Nepalese Glessulinae (Gastropoda, Stylommatophora, Subulinidae), with descriptions of six new species
Source: Zookeys. 2017 May 23;(675):129–56. doi: 10.3897/zookeys.675.13252 (PMC5523889; doi:10.3897/zookeys.675.13252)
Supplement: XML Treatment for Rishetia subulata [file zookeys.675.13252-treatment11.xml]

<!DOCTYPE tp:taxon-treatment
  PUBLIC "-//TaxonX//DTD Taxonomic Treatment Publishing DTD v0 20100105//EN" "tax-treatment-NSO.dtd">
<tp:taxon-treatment xmlns:tp="http://www.plazi.org/taxpub"><tp:treatment-meta><kwd-group><label>Taxon classification</label><kwd><named-content xmlns:xlink="http://www.w3.org/1999/xlink" content-type="kingdom">Animalia</named-content></kwd><kwd><named-content xmlns:xlink="http://www.w3.org/1999/xlink" content-type="order">Gastropoda</named-content></kwd><kwd><named-content xmlns:xlink="http://www.w3.org/1999/xlink" content-type="family">Subulinidae</named-content></kwd></kwd-group><mixed-citation publication-type="journal"><person-group><name><surname>Budha</surname><given-names>Prem B.</given-names></name><name><surname>Naggs</surname><given-names>Fred</given-names></name><name><surname>Backeljau</surname><given-names>Thierry</given-names></name></person-group><article-title>Conchological differentiation and genital anatomy of Nepalese <tp:taxon-name><tp:taxon-name-part taxon-name-part-type="subfamily">Glessulinae</tp:taxon-name-part></tp:taxon-name> (<tp:taxon-name><tp:taxon-name-part taxon-name-part-type="class">Gastropoda</tp:taxon-name-part></tp:taxon-name>, <tp:taxon-name><tp:taxon-name-part taxon-name-part-type="order">Stylommatophora</tp:taxon-name-part></tp:taxon-name>, <tp:taxon-name><tp:taxon-name-part taxon-name-part-type="family">Subulinidae</tp:taxon-name-part></tp:taxon-name>), with descriptions of six new species</article-title><source>Zookeys</source><day>23</day><month>5</month><year>2017</year><volume>2017</volume><issue>675</issue><fpage>129</fpage><lpage>156</lpage><pub-id pub-id-type="doi">10.3897/zookeys.675.13252</pub-id></mixed-citation></tp:treatment-meta><tp:nomenclature><tp:taxon-name>
              <tp:taxon-name-part taxon-name-part-type="genus" reg="Rishetia">Rishetia</tp:taxon-name-part>
              <tp:taxon-name-part taxon-name-part-type="species" reg="subulata">subulata</tp:taxon-name-part>
              <object-id xmlns:xlink="http://www.w3.org/1999/xlink" content-type="zoobank" xlink:type="simple">http://zoobank.org/F44A7F59-8DB7-4715-B55A-D6D9D12B1691</object-id>
            </tp:taxon-name><tp:taxon-authority>Budha &amp; Naggs</tp:taxon-authority><tp:taxon-status xmlns:xlink="http://www.w3.org/1999/xlink" xlink:type="simple">sp. n.</tp:taxon-status><xref ref-type="fig" rid="F2">Figs 2J</xref><xref ref-type="fig" rid="F11">, 11</xref></tp:nomenclature><tp:treatment-sec sec-type="material" id="SECID0EQDAI"><title>Material examined.</title><p>Holotype: CDZMTU072P/1 specimen (dissected), Godawari, along the Godawari-Phulchowki road, approx. 200 m above the Naudhara Temple, 1837 m, <named-content xmlns:xlink="http://www.w3.org/1999/xlink" content-type="dwc:verbatimCoordinates" xlink:type="simple"><named-content content-type="geo-json" specific-use="{&#34;type&#34;:&#34;Point&#34;,&#34;coordinates&#34;:[85.378600,27.576600]}" id="NCID0EZDAI" xlink:type="simple">27.5766N, 85.3786E</named-content></named-content>, 02.X.2008, leg. P.B. Budha. Paratype: CDZMTU072/1 shell (same locality). Paratypes: CDZMTU073/3 shells, Phulchowki Hill, Central Nepal, mixed forest, 2324 m, <named-content xmlns:xlink="http://www.w3.org/1999/xlink" content-type="dwc:verbatimCoordinates" xlink:type="simple"><named-content content-type="geo-json" specific-use="{&#34;type&#34;:&#34;Point&#34;,&#34;coordinates&#34;:[85.396885,27.578317]}" id="NCID0EBEAI" xlink:type="simple">27.578317N, 85.396885E</named-content></named-content>, 04.V.2007, leg. P.B. Budha and R. Devkota.</p></tp:treatment-sec><tp:treatment-sec sec-type="distribution" id="SECID0EMEAI"><title>Distribution.</title><p>Only known from the type locality.</p></tp:treatment-sec><tp:treatment-sec sec-type="etymology" id="SECID0EREAI"><title>Etymology.</title><p>The name refers to the typical subuline-like shell shape.</p></tp:treatment-sec><tp:treatment-sec sec-type="Shell" id="SECID0EWEAI"><title>Shell.</title><p>Measurements (n = 3): <abbrev xmlns:xlink="http://www.w3.org/1999/xlink" xlink:title="shell height" id="ABBRID0E3EAI" xlink:type="simple">SH</abbrev> 10.8–14.9 mm, <abbrev xmlns:xlink="http://www.w3.org/1999/xlink" xlink:title="shell width" id="ABBRID0EAFAI" xlink:type="simple">SW</abbrev> 3.6–4.1 mm, <abbrev xmlns:xlink="http://www.w3.org/1999/xlink" xlink:title="height of aperture" id="ABBRID0EEFAI" xlink:type="simple">HA</abbrev> 3.3–3.5 mm, <abbrev xmlns:xlink="http://www.w3.org/1999/xlink" xlink:title="width of aperture" id="ABBRID0EIFAI" xlink:type="simple">WA</abbrev> 1.8–1.9 mm, <abbrev xmlns:xlink="http://www.w3.org/1999/xlink" xlink:title="number of whorls" id="ABBRID0EMFAI" xlink:type="simple">Wh</abbrev> 9.0–9.5; holotype: <abbrev xmlns:xlink="http://www.w3.org/1999/xlink" xlink:title="shell height" id="ABBRID0EQFAI" xlink:type="simple">SH</abbrev> 10.8 mm, <abbrev xmlns:xlink="http://www.w3.org/1999/xlink" xlink:title="shell width" id="ABBRID0EUFAI" xlink:type="simple">SW</abbrev> 3.6 mm, <abbrev xmlns:xlink="http://www.w3.org/1999/xlink" xlink:title="height of aperture" id="ABBRID0EYFAI" xlink:type="simple">HA</abbrev> 3.3 mm, <abbrev xmlns:xlink="http://www.w3.org/1999/xlink" xlink:title="width of aperture" id="ABBRID0E3FAI" xlink:type="simple">WA</abbrev> 1.8 mm, <abbrev xmlns:xlink="http://www.w3.org/1999/xlink" xlink:title="number of whorls" id="ABBRID0EAGAI" xlink:type="simple">Wh</abbrev> 9.0; approx. 3.1× higher than wide, elongated, thin, dull brown. Surface shining obliquely striated, covered with thin transparent epidermis, slightly denser on the 3<sup>rd</sup> and 4<sup>th</sup> whorl; transverse sculpture more widely separated on the penultimate and body whorls. Whorls shouldered. The first whorl blunt and smooth, eroded. Sides rounded; suture deep. Aperture ovate elliptical, approx. 2× higher than wide, peristome thin, columellar margin calloused whitish, slightly truncate at the base.</p></tp:treatment-sec><tp:treatment-sec sec-type="Radula" id="SECID0EIGAI"><title>Radula</title><p>(Fig. <xref ref-type="fig" rid="F13">13D</xref>). Central tooth very small, lacks cusps, lateral teeth tricuspid.</p></tp:treatment-sec><tp:treatment-sec sec-type="Animal" id="SECID0ESGAI"><title>Animal.</title><p>Dark grey and papillate.</p><!--PageBreak--></tp:treatment-sec><tp:treatment-sec sec-type="Genitalia" id="SECID0EYGAI"><title>Genitalia</title><p>(n = 1) (Fig. <xref ref-type="fig" rid="F11">11</xref>). Vas deferens very long, enters into the epiphallus at some distance from the base of the flagellum. The flagellum is long and C-shaped. Epiphallic caecum very short. Epiphallus approx. as long as the penis. The basal part of the penis is comparatively wider than the proximal part. The penial retractor muscle far apart from the flagellum. Gametolytic sac elongated. The vagina is nearly as long as the penis. Albumen gland elongated and hermaphrodite duct is connected at the middle of the gland.</p><fig id="F11" position="float" orientation="portrait"><label>Figure 11.</label><caption><p>Genitalia of <italic><tp:taxon-name><tp:taxon-name-part taxon-name-part-type="genus" reg="Rishetia">R.</tp:taxon-name-part> <tp:taxon-name-part taxon-name-part-type="species" reg="subulata">subulata</tp:taxon-name-part></tp:taxon-name></italic> sp. n., holotype: CDZMTU072P, Godawari, along the Godawari-Phulchowki road approx. 200 m above the Naudhara Temple.</p></caption><graphic xmlns:xlink="http://www.w3.org/1999/xlink" xlink:href="zookeys-675-129-g011.jpg" position="float" orientation="portrait" xlink:type="simple" id="oo_137231.jpg"/></fig></tp:treatment-sec><tp:treatment-sec sec-type="remarks" id="SECID0E1HAI"><title>Remarks.</title><p>
              <italic><tp:taxon-name><tp:taxon-name-part taxon-name-part-type="genus" reg="Rishetia">R.</tp:taxon-name-part> <tp:taxon-name-part taxon-name-part-type="species" reg="subulata">subulata</tp:taxon-name-part></tp:taxon-name></italic> sp. n. is similar to <italic><tp:taxon-name><tp:taxon-name-part taxon-name-part-type="genus" reg="Rishetia">R.</tp:taxon-name-part> <tp:taxon-name-part taxon-name-part-type="species" reg="hastula">hastula</tp:taxon-name-part></tp:taxon-name></italic> (Benson, 1860) and <italic><tp:taxon-name><tp:taxon-name-part taxon-name-part-type="genus" reg="Rishetia">R.</tp:taxon-name-part> <tp:taxon-name-part taxon-name-part-type="species" reg="tribhuvana">tribhuvana</tp:taxon-name-part></tp:taxon-name></italic> sp. n., but <italic><tp:taxon-name><tp:taxon-name-part taxon-name-part-type="genus" reg="Rishetia">R.</tp:taxon-name-part> <tp:taxon-name-part taxon-name-part-type="species" reg="subulata">subulata</tp:taxon-name-part></tp:taxon-name></italic> sp. n. has a wider body whorl and more blunt first whorl than <italic><tp:taxon-name><tp:taxon-name-part taxon-name-part-type="genus" reg="Rishetia">R.</tp:taxon-name-part> <tp:taxon-name-part taxon-name-part-type="species" reg="hastula">hastula</tp:taxon-name-part></tp:taxon-name></italic>, while its 2<sup>nd</sup> and 3<sup>rd</sup> whorls have equal diameters (unequal diameters in <italic><tp:taxon-name><tp:taxon-name-part taxon-name-part-type="genus" reg="Rishetia">R.</tp:taxon-name-part> <tp:taxon-name-part taxon-name-part-type="species" reg="hastula">hastula</tp:taxon-name-part></tp:taxon-name></italic>) (Fig. <xref ref-type="fig" rid="F2">2 D1 and J1</xref>). The body whorl in <italic><tp:taxon-name><tp:taxon-name-part taxon-name-part-type="genus" reg="Rishetia">R.</tp:taxon-name-part> <tp:taxon-name-part taxon-name-part-type="species" reg="subulata">subulata</tp:taxon-name-part></tp:taxon-name></italic> sp. n. is much wider than in <italic><tp:taxon-name><tp:taxon-name-part taxon-name-part-type="genus" reg="Rishetia">R.</tp:taxon-name-part> <tp:taxon-name-part taxon-name-part-type="species" reg="tribhuvana">tribhuvana</tp:taxon-name-part></tp:taxon-name></italic> sp. n. (Fig. <xref ref-type="fig" rid="F2">2 J and K</xref>). Moreover, the flagellum of <italic><tp:taxon-name><tp:taxon-name-part taxon-name-part-type="genus" reg="Rishetia">R.</tp:taxon-name-part> <tp:taxon-name-part taxon-name-part-type="species" reg="subulata">subulata</tp:taxon-name-part></tp:taxon-name></italic> sp. n. much larger than the epiphallic caecum, whereas in <italic><tp:taxon-name><tp:taxon-name-part taxon-name-part-type="genus" reg="Rishetia">R.</tp:taxon-name-part> <tp:taxon-name-part taxon-name-part-type="species" reg="tribhuvana">tribhuvana</tp:taxon-name-part></tp:taxon-name></italic> sp. n. the flagellum and epiphallic caecum are of similar sizes. In <italic><tp:taxon-name><tp:taxon-name-part taxon-name-part-type="genus" reg="Rishetia">R.</tp:taxon-name-part> <tp:taxon-name-part taxon-name-part-type="species" reg="hastula">hastula</tp:taxon-name-part></tp:taxon-name></italic> the flagellum and the epiphallic caecum are very small.</p><!--PageBreak--></tp:treatment-sec><tp:treatment-sec><!--Section generated to contain objects referenced in tp:taxon-treatment.--><fig id="F2" position="float" orientation="portrait"><label>Figure 2.</label><caption><p>Shells (<bold>A–K</bold>) and SEM micrographs of apical whorls (<bold>A1–K1</bold>) of Nepalese glessulines. <bold>A</bold> <italic><tp:taxon-name><tp:taxon-name-part taxon-name-part-type="genus" reg="Glessula">Glessula</tp:taxon-name-part> <tp:taxon-name-part taxon-name-part-type="species" reg="orobia">orobia</tp:taxon-name-part></tp:taxon-name></italic> (Benson, 1860): CDZMTU055P, shell of dissected specimen, Maipokhari, Ilam, Eastern Nepal <bold>B</bold> <tp:taxon-name><tp:taxon-name-part taxon-name-part-type="genus" reg="Glessula">Glessula</tp:taxon-name-part> <tp:taxon-name-part taxon-name-part-type="uncertainty-rank">cf.</tp:taxon-name-part> <tp:taxon-name-part taxon-name-part-type="species" reg="hebetata">hebetata</tp:taxon-name-part></tp:taxon-name>: CDZMTU056P, shell of dissected specimen, Godawari, Lalitpur, Central Nepal <bold>C</bold> <italic><tp:taxon-name><tp:taxon-name-part taxon-name-part-type="genus" reg="Glessula">G.</tp:taxon-name-part> <tp:taxon-name-part taxon-name-part-type="species" reg="tamakoshi">tamakoshi</tp:taxon-name-part></tp:taxon-name></italic> sp. n., holotype: CDZMTU057P, shell of dissected specimen, Suridobhan, left bank of Tamakoshi River, Dolakha District, Central Nepal <bold>D</bold> <italic><tp:taxon-name><tp:taxon-name-part taxon-name-part-type="genus" reg="Rishetia">Rishetia</tp:taxon-name-part> <tp:taxon-name-part taxon-name-part-type="species" reg="hastula">hastula</tp:taxon-name-part></tp:taxon-name></italic> (Benson, 1860): CDZMTU059P, shell of dissected specimen, Chitwan National Park, riverine forest opposite bank of Sauraha, Rapti River <bold>E</bold> <italic><tp:taxon-name><tp:taxon-name-part taxon-name-part-type="genus" reg="Rishetia">R.</tp:taxon-name-part> <tp:taxon-name-part taxon-name-part-type="species" reg="kathmandica">kathmandica</tp:taxon-name-part></tp:taxon-name></italic> sp. n., holotype: CDZMTU062P, shell of dissected specimen, Godawari Botanical Garden, Lalitpur, Central Nepal <bold>F</bold> <tp:taxon-name><tp:taxon-name-part taxon-name-part-type="genus" reg="Rishetia">R.</tp:taxon-name-part> <tp:taxon-name-part taxon-name-part-type="uncertainty-rank">cf.</tp:taxon-name-part> <tp:taxon-name-part taxon-name-part-type="species" reg="mastersi">mastersi</tp:taxon-name-part></tp:taxon-name>: CDZMTU065P, shell of dissected specimen, Kurintar, Chitwan, degraded riverine bushes with big boulders, mixed <italic><tp:taxon-name><tp:taxon-name-part taxon-name-part-type="genus" reg="Shorea">Shorea</tp:taxon-name-part> <tp:taxon-name-part taxon-name-part-type="species" reg="robusta">robusta</tp:taxon-name-part></tp:taxon-name></italic> forest <bold>G</bold> <italic><tp:taxon-name><tp:taxon-name-part taxon-name-part-type="genus" reg="Rishetia">R.</tp:taxon-name-part> <tp:taxon-name-part taxon-name-part-type="species" reg="nagarjunensis">nagarjunensis</tp:taxon-name-part></tp:taxon-name></italic> sp. n., holotype: CDZMTU067P, shell of dissected specimen, Nagarjun forest, Balaju-Jamacho trail Nagarjun-Shivapuri National Park, Kathmandu, Nepal <bold>H</bold> <italic><tp:taxon-name><tp:taxon-name-part taxon-name-part-type="genus" reg="Rishetia">R.</tp:taxon-name-part> <tp:taxon-name-part taxon-name-part-type="species" reg="rishikeshi">rishikeshi</tp:taxon-name-part></tp:taxon-name></italic> sp. n., holotype: CDZMTU0170P, shell of dissected specimen, Jhawalepakho Community Forest, Ridi, Gulmi District, montane hill <italic><tp:taxon-name><tp:taxon-name-part taxon-name-part-type="genus" reg="Shorea">Shorea</tp:taxon-name-part> <tp:taxon-name-part taxon-name-part-type="species" reg="robusta">robusta</tp:taxon-name-part></tp:taxon-name></italic> forest <bold>I</bold> <italic><tp:taxon-name><tp:taxon-name-part taxon-name-part-type="genus" reg="Rishetia">Rishetia</tp:taxon-name-part></tp:taxon-name></italic> sp. CDZMTU078P, shell of dissected specimen, Boshikharka, Dhading, Central Nepal <bold>J</bold> <italic><tp:taxon-name><tp:taxon-name-part taxon-name-part-type="genus" reg="Rishetia">R.</tp:taxon-name-part> <tp:taxon-name-part taxon-name-part-type="species" reg="subulata">subulata</tp:taxon-name-part></tp:taxon-name></italic> sp.n., holotype: CDZMTU072P, shell of dissected specimen, Godawari, along the Godawari-Phulchowki road approx. 200 m above the Naudhara Temple <bold>K</bold> <italic><tp:taxon-name><tp:taxon-name-part taxon-name-part-type="genus" reg="Rishetia">R.</tp:taxon-name-part> <tp:taxon-name-part taxon-name-part-type="species" reg="tribhuvana">tribhuvana</tp:taxon-name-part></tp:taxon-name></italic> sp. n., holotype: CDZMTU077, shell of dissected specimen, Tribhuvan University garden, Kirtipur, Kathmandu, Nepal.</p></caption><graphic xmlns:xlink="http://www.w3.org/1999/xlink" xlink:href="zookeys-675-129-g002.jpg" position="float" orientation="portrait" xlink:type="simple" id="oo_137222.jpg"/></fig><fig id="F13" position="float" orientation="portrait"><label>Figure 13.</label><caption><p>Radula of <italic><tp:taxon-name><tp:taxon-name-part taxon-name-part-type="genus" reg="Glessula">Glessula</tp:taxon-name-part></tp:taxon-name></italic> and <italic><tp:taxon-name><tp:taxon-name-part taxon-name-part-type="genus" reg="Rishetia">Rishetia</tp:taxon-name-part></tp:taxon-name></italic>. <bold>A</bold> <italic><tp:taxon-name><tp:taxon-name-part taxon-name-part-type="genus" reg="Glessula">G.</tp:taxon-name-part> <tp:taxon-name-part taxon-name-part-type="species" reg="tamakoshi">tamakoshi</tp:taxon-name-part></tp:taxon-name></italic> sp. n., CDZMTU057P, Suridobhan, Dolakha <bold>B</bold> <italic><tp:taxon-name><tp:taxon-name-part taxon-name-part-type="genus" reg="Rishetia">R.</tp:taxon-name-part> <tp:taxon-name-part taxon-name-part-type="species" reg="kathmandica">kathmandica</tp:taxon-name-part></tp:taxon-name></italic> sp. n., CDZMTU062P, Godawari, Lalitpur <bold>C</bold> <italic><tp:taxon-name><tp:taxon-name-part taxon-name-part-type="genus" reg="Rishetia">R.</tp:taxon-name-part> <tp:taxon-name-part taxon-name-part-type="species" reg="rishikeshi">rishikeshi</tp:taxon-name-part></tp:taxon-name></italic> sp. n., CDZMTUO70P, Jhawalepakho, Ridi, Gulmi <bold>D</bold> <italic><tp:taxon-name><tp:taxon-name-part taxon-name-part-type="genus" reg="Rishetia">R.</tp:taxon-name-part> <tp:taxon-name-part taxon-name-part-type="species" reg="subulata">subulata</tp:taxon-name-part></tp:taxon-name></italic> sp. n., CDZMTU072P, Godawari, Lalitpur <bold>E</bold> <italic><tp:taxon-name><tp:taxon-name-part taxon-name-part-type="genus" reg="Rishetia">R.</tp:taxon-name-part> <tp:taxon-name-part taxon-name-part-type="species" reg="nagarjunensis">nagarjunensis</tp:taxon-name-part></tp:taxon-name></italic> sp. n., CDZMTU067P, Raniban, Balaju, Kathmandu.</p></caption><graphic xmlns:xlink="http://www.w3.org/1999/xlink" xlink:href="zookeys-675-129-g013.jpg" position="float" orientation="portrait" xlink:type="simple" id="oo_137233.jpg"/></fig></tp:treatment-sec></tp:taxon-treatment>
