# Supplementary material for: Conchological differentiation and genital anatomy of Nepalese Glessulinae (Gastropoda, Stylommatophora, Subulinidae), with descriptions of six new species
Source: Zookeys. 2017 May 23;(675):129–56. doi: 10.3897/zookeys.675.13252 (PMC5523889; doi:10.3897/zookeys.675.13252)
Supplement: XML Treatment for Rishetia tribhuvana [file zookeys.675.13252-treatment12.xml]

<!DOCTYPE tp:taxon-treatment
  PUBLIC "-//TaxonX//DTD Taxonomic Treatment Publishing DTD v0 20100105//EN" "tax-treatment-NSO.dtd">
<tp:taxon-treatment xmlns:tp="http://www.plazi.org/taxpub"><tp:treatment-meta><kwd-group><label>Taxon classification</label><kwd><named-content xmlns:xlink="http://www.w3.org/1999/xlink" content-type="kingdom">Animalia</named-content></kwd><kwd><named-content xmlns:xlink="http://www.w3.org/1999/xlink" content-type="order">Gastropoda</named-content></kwd><kwd><named-content xmlns:xlink="http://www.w3.org/1999/xlink" content-type="family">Subulinidae</named-content></kwd></kwd-group><mixed-citation publication-type="journal"><person-group><name><surname>Budha</surname><given-names>Prem B.</given-names></name><name><surname>Naggs</surname><given-names>Fred</given-names></name><name><surname>Backeljau</surname><given-names>Thierry</given-names></name></person-group><article-title>Conchological differentiation and genital anatomy of Nepalese <tp:taxon-name><tp:taxon-name-part taxon-name-part-type="subfamily">Glessulinae</tp:taxon-name-part></tp:taxon-name> (<tp:taxon-name><tp:taxon-name-part taxon-name-part-type="class">Gastropoda</tp:taxon-name-part></tp:taxon-name>, <tp:taxon-name><tp:taxon-name-part taxon-name-part-type="order">Stylommatophora</tp:taxon-name-part></tp:taxon-name>, <tp:taxon-name><tp:taxon-name-part taxon-name-part-type="family">Subulinidae</tp:taxon-name-part></tp:taxon-name>), with descriptions of six new species</article-title><source>Zookeys</source><day>23</day><month>5</month><year>2017</year><volume>2017</volume><issue>675</issue><fpage>129</fpage><lpage>156</lpage><pub-id pub-id-type="doi">10.3897/zookeys.675.13252</pub-id></mixed-citation></tp:treatment-meta><tp:nomenclature><tp:taxon-name>
              <tp:taxon-name-part taxon-name-part-type="genus" reg="Rishetia">Rishetia</tp:taxon-name-part>
              <tp:taxon-name-part taxon-name-part-type="species" reg="tribhuvana">tribhuvana</tp:taxon-name-part>
              <object-id xmlns:xlink="http://www.w3.org/1999/xlink" content-type="zoobank" xlink:type="simple">http://zoobank.org/F9E43F89-6DAA-4849-9447-2D5F9C91EA6D</object-id>
            </tp:taxon-name><tp:taxon-authority>Budha</tp:taxon-authority><tp:taxon-status xmlns:xlink="http://www.w3.org/1999/xlink" xlink:type="simple">sp. n.</tp:taxon-status><xref ref-type="fig" rid="F2">Figs 2K</xref><xref ref-type="fig" rid="F12">, 12</xref><!--PageBreak--></tp:nomenclature><tp:treatment-sec sec-type="material" id="SECID0EYNAI"><title>Material examined.</title><p>Holotype: CDZMTU074P/1 specimen, Tribhuvan University garden, Kirtipur, Kathmandu, Nepal, 1320 m, <named-content xmlns:xlink="http://www.w3.org/1999/xlink" content-type="dwc:verbatimCoordinates" xlink:type="simple"><named-content content-type="geo-json" specific-use="{&#34;type&#34;:&#34;Point&#34;,&#34;coordinates&#34;:[85.289154,27.680203]}" id="NCID0EBOAI" xlink:type="simple">27.680203N, 85.289154E</named-content></named-content>, 15.VIII.2006, leg. P.B. Budha. Paratypes: CDZMTU074/15 shells and CDZMTU075P/5 specimens (3 dissected) from the type locality, 22.III.2011, leg. P.B. Budha. Paratypes: CDZMTU076/6 shells, Champadevi Forest, Kirtipur, Kathmandu, Nepal, 1680 m, <named-content xmlns:xlink="http://www.w3.org/1999/xlink" content-type="dwc:verbatimCoordinates" xlink:type="simple"><named-content content-type="geo-json" specific-use="{&#34;type&#34;:&#34;Point&#34;,&#34;coordinates&#34;:[85.244785,27.653060]}" id="NCID0EJOAI" xlink:type="simple">27.653060N, 85.244785E</named-content></named-content>, 23.VIII.2006, leg. P.B. Budha. Paratypes: CDZMTU077/4 shells, Nagarjun Forest, 1582 m and 1680 m, <named-content xmlns:xlink="http://www.w3.org/1999/xlink" content-type="dwc:verbatimCoordinates" xlink:type="simple"><named-content content-type="geo-json" specific-use="{&#34;type&#34;:&#34;Point&#34;,&#34;coordinates&#34;:[85.293248,27.742616]}" id="NCID0EROAI" xlink:type="simple">27.742616N, 85.293248E</named-content></named-content>, 07.I.2009, 16.I.2009, leg. S. Khanal and S. Khatiwara.</p></tp:treatment-sec><tp:treatment-sec sec-type="distribution" id="SECID0EWOAI"><title>Distribution.</title><p>Hill forests of Kathmandu valley, Nepal.</p></tp:treatment-sec><tp:treatment-sec sec-type="etymology" id="SECID0E2OAI"><title>Etymology.</title><p>The name refers to the type locality, Tribhuvan University garden</p></tp:treatment-sec><tp:treatment-sec sec-type="Shell" id="SECID0EAPAI"><title>Shell.</title><p>Measurements (n = 12): <abbrev xmlns:xlink="http://www.w3.org/1999/xlink" xlink:title="shell height" id="ABBRID0EGPAI" xlink:type="simple">SH</abbrev> 7.5–11.0 mm, <abbrev xmlns:xlink="http://www.w3.org/1999/xlink" xlink:title="shell width" id="ABBRID0EKPAI" xlink:type="simple">SW</abbrev> 2.7–3.0 mm, <abbrev xmlns:xlink="http://www.w3.org/1999/xlink" xlink:title="height of aperture" id="ABBRID0EOPAI" xlink:type="simple">HA</abbrev> 2.5–3.0 mm, <abbrev xmlns:xlink="http://www.w3.org/1999/xlink" xlink:title="width of aperture" id="ABBRID0ESPAI" xlink:type="simple">WA</abbrev> 1.4–2.0 mm, <abbrev xmlns:xlink="http://www.w3.org/1999/xlink" xlink:title="number of whorls" id="ABBRID0EWPAI" xlink:type="simple">Wh</abbrev> 8.5–9.5; holotype: <abbrev xmlns:xlink="http://www.w3.org/1999/xlink" xlink:title="shell height" id="ABBRID0E1PAI" xlink:type="simple">SH</abbrev> 10.1 mm, <abbrev xmlns:xlink="http://www.w3.org/1999/xlink" xlink:title="shell width" id="ABBRID0E5PAI" xlink:type="simple">SW</abbrev> 3.0 mm, <abbrev xmlns:xlink="http://www.w3.org/1999/xlink" xlink:title="height of aperture" id="ABBRID0ECQAI" xlink:type="simple">HA</abbrev> 2.5 mm, <abbrev xmlns:xlink="http://www.w3.org/1999/xlink" xlink:title="width of aperture" id="ABBRID0EGQAI" xlink:type="simple">WA</abbrev> 2.0 mm, <abbrev xmlns:xlink="http://www.w3.org/1999/xlink" xlink:title="number of whorls" id="ABBRID0EKQAI" xlink:type="simple">Wh</abbrev> 9; approx. 3.3× higher than wide, slender, thin, dull brown. Surface striated with radial fine ribs, much denser on the 3<sup>rd</sup> and 4<sup>th</sup> whorls; ribs widely separated on the penultimate and body whorls. The first whorl blunt and smooth. Spire rounded; suture deep. Aperture ovate elliptical; approx. 2× higher than wide, peristome thin; columellar margin calloused whitish, obliquely truncate at the base.</p></tp:treatment-sec><tp:treatment-sec sec-type="Genitalia" id="SECID0ESQAI"><title>Genitalia</title><p>(n = 4) (Fig. <xref ref-type="fig" rid="F12">12</xref>). Vas deferens long. Flagellum slightly shorter than the epiphallic caecum. The length of the flagellum nearly two-thirds of that of the epiphallus. The basal part of the penis narrower than the proximal part. The vagina nearly as long as the penis. The penial retractor muscle far apart from the flagellum. The gametolytic sac is rounded and distinct from the gametolytic duct. The hermaphrodite duct is connected at the base of the albumen gland.</p><fig id="F12" position="float" orientation="portrait"><label>Figure 12.</label><caption><p>Genitalia of <italic><tp:taxon-name><tp:taxon-name-part taxon-name-part-type="genus" reg="Rishetia">R.</tp:taxon-name-part> <tp:taxon-name-part taxon-name-part-type="species" reg="tribhuvana">tribhuvana</tp:taxon-name-part></tp:taxon-name></italic> sp. n., holotype: CDZMTU077P, Tribhuvan University garden, Kirtipur, Kathmandu, Nepal.</p></caption><graphic xmlns:xlink="http://www.w3.org/1999/xlink" xlink:href="zookeys-675-129-g012.jpg" position="float" orientation="portrait" xlink:type="simple" id="oo_137232.jpg"/></fig></tp:treatment-sec><tp:treatment-sec sec-type="remarks" id="SECID0EURAI"><title>Remarks.</title><p>
              <italic><tp:taxon-name><tp:taxon-name-part taxon-name-part-type="genus" reg="Rishetia">R.</tp:taxon-name-part> <tp:taxon-name-part taxon-name-part-type="species" reg="tribhuvana">tribhuvana</tp:taxon-name-part></tp:taxon-name></italic> sp. n. is the smallest <italic><tp:taxon-name><tp:taxon-name-part taxon-name-part-type="genus" reg="Rishetia">Rishetia</tp:taxon-name-part></tp:taxon-name></italic> species in Nepal. Conchologically, it is “intermediate” between <italic><tp:taxon-name><tp:taxon-name-part taxon-name-part-type="genus" reg="Rishetia">R.</tp:taxon-name-part> <tp:taxon-name-part taxon-name-part-type="species" reg="hastula">hastula</tp:taxon-name-part></tp:taxon-name></italic> (Benson, 1860) and <italic><tp:taxon-name><tp:taxon-name-part taxon-name-part-type="genus" reg="Rishetia">R.</tp:taxon-name-part> <tp:taxon-name-part taxon-name-part-type="species" reg="roberti">roberti</tp:taxon-name-part></tp:taxon-name></italic> Godwin-Austen, 1920. <italic><tp:taxon-name><tp:taxon-name-part taxon-name-part-type="genus" reg="Rishetia">R.</tp:taxon-name-part> <tp:taxon-name-part taxon-name-part-type="species" reg="tribhuvana">tribhuvana</tp:taxon-name-part></tp:taxon-name></italic> sp. n. differs from both these species by its weaker radial sculpture compared to <italic><tp:taxon-name><tp:taxon-name-part taxon-name-part-type="genus" reg="Rishetia">R.</tp:taxon-name-part> <tp:taxon-name-part taxon-name-part-type="species" reg="hastula">hastula</tp:taxon-name-part></tp:taxon-name></italic> and its narrower body whorl compared to <italic><tp:taxon-name><tp:taxon-name-part taxon-name-part-type="genus" reg="Rishetia">R.</tp:taxon-name-part> <tp:taxon-name-part taxon-name-part-type="species" reg="roberti">roberti</tp:taxon-name-part></tp:taxon-name></italic>. Moreover, the illustrations of <xref ref-type="bibr" rid="B11">Godwin-Austen (1920</xref>, pl. CLXIII, fig. 10) suggest that <italic><tp:taxon-name><tp:taxon-name-part taxon-name-part-type="genus" reg="Rishetia">R.</tp:taxon-name-part> <tp:taxon-name-part taxon-name-part-type="species" reg="roberti">roberti</tp:taxon-name-part></tp:taxon-name></italic> has a rounded first whorl, whereas it is nearly flat in <italic><tp:taxon-name><tp:taxon-name-part taxon-name-part-type="genus" reg="Rishetia">R.</tp:taxon-name-part> <tp:taxon-name-part taxon-name-part-type="species" reg="tribhuvana">tribhuvana</tp:taxon-name-part></tp:taxon-name></italic> sp. n. The flagellum and epiphallic caecum are well-developed and nearly equal in size in <italic><tp:taxon-name><tp:taxon-name-part taxon-name-part-type="genus" reg="Rishetia">R.</tp:taxon-name-part> <tp:taxon-name-part taxon-name-part-type="species" reg="tribhuvana">tribhuvana</tp:taxon-name-part></tp:taxon-name></italic> sp. n., whereas in <italic><tp:taxon-name><tp:taxon-name-part taxon-name-part-type="genus" reg="Rishetia">R.</tp:taxon-name-part> <tp:taxon-name-part taxon-name-part-type="species" reg="hastula">hastula</tp:taxon-name-part></tp:taxon-name></italic> the flagellum is very small and the epiphallic caecum is only a minute-knob. <italic><tp:taxon-name><tp:taxon-name-part taxon-name-part-type="genus" reg="Rishetia">R.</tp:taxon-name-part> <tp:taxon-name-part taxon-name-part-type="species" reg="tribhuvana">tribhuvana</tp:taxon-name-part></tp:taxon-name></italic> sp. n. and <italic><tp:taxon-name><tp:taxon-name-part taxon-name-part-type="genus" reg="Rishetia">R.</tp:taxon-name-part> <tp:taxon-name-part taxon-name-part-type="species" reg="hastula">hastula</tp:taxon-name-part></tp:taxon-name></italic> are known from geographically different locations. The former is a hill species reported above 1300 m, while the latter is known only from the plain below 300 m elevation. <italic><tp:taxon-name><tp:taxon-name-part taxon-name-part-type="genus" reg="Rishetia">R.</tp:taxon-name-part> <tp:taxon-name-part taxon-name-part-type="species" reg="roberti">roberti</tp:taxon-name-part></tp:taxon-name></italic> is also a hill species from Richila peak, Sikkim. The presence of <italic><tp:taxon-name><tp:taxon-name-part taxon-name-part-type="genus" reg="Rishetia">R.</tp:taxon-name-part> <tp:taxon-name-part taxon-name-part-type="species" reg="tribhuvana">tribhuvana</tp:taxon-name-part></tp:taxon-name></italic> sp. n. in the garden of Tribhuvan University is due to a historical connection between this garden and the Champadevi hill Forest, about 4 km south 300–400 m higher from the university premises. This connection has been lost because of human settlement.</p><fig id="F13" position="float" orientation="portrait"><label>Figure 13.</label><caption><p>Radula of <italic><tp:taxon-name><tp:taxon-name-part taxon-name-part-type="genus" reg="Glessula">Glessula</tp:taxon-name-part></tp:taxon-name></italic> and <italic><tp:taxon-name><tp:taxon-name-part taxon-name-part-type="genus" reg="Rishetia">Rishetia</tp:taxon-name-part></tp:taxon-name></italic>. <bold>A</bold> <italic><tp:taxon-name><tp:taxon-name-part taxon-name-part-type="genus" reg="Glessula">G.</tp:taxon-name-part> <tp:taxon-name-part taxon-name-part-type="species" reg="tamakoshi">tamakoshi</tp:taxon-name-part></tp:taxon-name></italic> sp. n., CDZMTU057P, Suridobhan, Dolakha <bold>B</bold> <italic><tp:taxon-name><tp:taxon-name-part taxon-name-part-type="genus" reg="Rishetia">R.</tp:taxon-name-part> <tp:taxon-name-part taxon-name-part-type="species" reg="kathmandica">kathmandica</tp:taxon-name-part></tp:taxon-name></italic> sp. n., CDZMTU062P, Godawari, Lalitpur <bold>C</bold> <italic><tp:taxon-name><tp:taxon-name-part taxon-name-part-type="genus" reg="Rishetia">R.</tp:taxon-name-part> <tp:taxon-name-part taxon-name-part-type="species" reg="rishikeshi">rishikeshi</tp:taxon-name-part></tp:taxon-name></italic> sp. n., CDZMTUO70P, Jhawalepakho, Ridi, Gulmi <bold>D</bold> <italic><tp:taxon-name><tp:taxon-name-part taxon-name-part-type="genus" reg="Rishetia">R.</tp:taxon-name-part> <tp:taxon-name-part taxon-name-part-type="species" reg="subulata">subulata</tp:taxon-name-part></tp:taxon-name></italic> sp. n., CDZMTU072P, Godawari, Lalitpur <bold>E</bold> <italic><tp:taxon-name><tp:taxon-name-part taxon-name-part-type="genus" reg="Rishetia">R.</tp:taxon-name-part> <tp:taxon-name-part taxon-name-part-type="species" reg="nagarjunensis">nagarjunensis</tp:taxon-name-part></tp:taxon-name></italic> sp. n., CDZMTU067P, Raniban, Balaju, Kathmandu.</p></caption><graphic xmlns:xlink="http://www.w3.org/1999/xlink" xlink:href="zookeys-675-129-g013.jpg" position="float" orientation="portrait" xlink:type="simple" id="oo_137233.jpg"/></fig><fig id="F14" position="float" orientation="portrait"><label>Figure 14.</label><caption><p>Shells and animals of glessulines. <bold>A</bold> <italic><tp:taxon-name><tp:taxon-name-part taxon-name-part-type="genus" reg="Achatina">Achatina</tp:taxon-name-part> <tp:taxon-name-part taxon-name-part-type="species" reg="tenuispira">tenuispira</tp:taxon-name-part></tp:taxon-name></italic>, possible syntype from ‘Teria Ghat’ labelled as <italic><tp:taxon-name><tp:taxon-name-part taxon-name-part-type="genus" reg="Subulina">Subulina</tp:taxon-name-part> <tp:taxon-name-part taxon-name-part-type="species" reg="tenuispira">tenuispira</tp:taxon-name-part></tp:taxon-name></italic> Bens. ZMCU l.102045, Cambridge <bold>B</bold> <italic><tp:taxon-name><tp:taxon-name-part taxon-name-part-type="genus" reg="Rishetia">Rishetia</tp:taxon-name-part> <tp:taxon-name-part taxon-name-part-type="species" reg="longispira">longispira</tp:taxon-name-part></tp:taxon-name></italic> Godwin-Austen, 1920, 33 syntypes, Rishetchu, Sikkim, NHMUK, Reg. No. 1903.7.1.552 <bold>C</bold> <italic><tp:taxon-name><tp:taxon-name-part taxon-name-part-type="genus" reg="Rishetia">Rishetia</tp:taxon-name-part> <tp:taxon-name-part taxon-name-part-type="species" reg="tenuispira">tenuispira</tp:taxon-name-part></tp:taxon-name></italic>, W. Khasi Hills NHMUK, London, Acc. No. 1582.03.VII.I <bold>D</bold> Two shells of <italic><tp:taxon-name><tp:taxon-name-part taxon-name-part-type="genus" reg="Rishetia">Rishetia</tp:taxon-name-part> <tp:taxon-name-part taxon-name-part-type="species" reg="kathmandica">kathmandica</tp:taxon-name-part></tp:taxon-name></italic> sp. n. from Nepal, previously determined by <xref ref-type="bibr" rid="B26">Schileyko (1999)</xref> as <italic><tp:taxon-name><tp:taxon-name-part taxon-name-part-type="genus" reg="Rishetia">Rishetia</tp:taxon-name-part> <tp:taxon-name-part taxon-name-part-type="species" reg="tenuispira">tenuispira</tp:taxon-name-part></tp:taxon-name></italic> (Benson, 1836) (two lots : Central Nepal, Kathmandu valley, 1.3 km NW from Balaju, Rani-Ban Range, Nagarjun Royal Forest, 1480 m a.s.l., leg./det. A.G. Kuznetsov, 28.04.1995. <named-content xmlns:xlink="http://www.w3.org/1999/xlink" content-type="dwc:institutional_code" xlink:type="simple">ZMMU</named-content>, No. Lc-34221 and 1600–1800 m a.s.l., leg./det. A.G. Kuznetsov, 28+30.04.1996. <named-content xmlns:xlink="http://www.w3.org/1999/xlink" content-type="dwc:institutional_code" xlink:type="simple">ZMMU</named-content>, No. Lc-34222 <bold>E</bold> <italic><tp:taxon-name><tp:taxon-name-part taxon-name-part-type="genus" reg="Rishetia">Rishetia</tp:taxon-name-part> <tp:taxon-name-part taxon-name-part-type="species" reg="kathmandica">kathmandica</tp:taxon-name-part></tp:taxon-name></italic> sp. n. Godawari, Lalitpur <bold>F</bold> <italic><tp:taxon-name><tp:taxon-name-part taxon-name-part-type="genus" reg="Rishetia">Rishetia</tp:taxon-name-part> <tp:taxon-name-part taxon-name-part-type="species" reg="mastersi">mastersi</tp:taxon-name-part></tp:taxon-name></italic>, Kurintar, Nepal.</p></caption><graphic xmlns:xlink="http://www.w3.org/1999/xlink" xlink:href="zookeys-675-129-g014.jpg" position="float" orientation="portrait" xlink:type="simple" id="oo_137234.jpg"/></fig><!--PageBreak--><!--PageBreak--></tp:treatment-sec><tp:treatment-sec><!--Section generated to contain objects referenced in tp:taxon-treatment.--><fig id="F2" position="float" orientation="portrait"><label>Figure 2.</label><caption><p>Shells (<bold>A–K</bold>) and SEM micrographs of apical whorls (<bold>A1–K1</bold>) of Nepalese glessulines. <bold>A</bold> <italic><tp:taxon-name><tp:taxon-name-part taxon-name-part-type="genus" reg="Glessula">Glessula</tp:taxon-name-part> <tp:taxon-name-part taxon-name-part-type="species" reg="orobia">orobia</tp:taxon-name-part></tp:taxon-name></italic> (Benson, 1860): CDZMTU055P, shell of dissected specimen, Maipokhari, Ilam, Eastern Nepal <bold>B</bold> <tp:taxon-name><tp:taxon-name-part taxon-name-part-type="genus" reg="Glessula">Glessula</tp:taxon-name-part> <tp:taxon-name-part taxon-name-part-type="uncertainty-rank">cf.</tp:taxon-name-part> <tp:taxon-name-part taxon-name-part-type="species" reg="hebetata">hebetata</tp:taxon-name-part></tp:taxon-name>: CDZMTU056P, shell of dissected specimen, Godawari, Lalitpur, Central Nepal <bold>C</bold> <italic><tp:taxon-name><tp:taxon-name-part taxon-name-part-type="genus" reg="Glessula">G.</tp:taxon-name-part> <tp:taxon-name-part taxon-name-part-type="species" reg="tamakoshi">tamakoshi</tp:taxon-name-part></tp:taxon-name></italic> sp. n., holotype: CDZMTU057P, shell of dissected specimen, Suridobhan, left bank of Tamakoshi River, Dolakha District, Central Nepal <bold>D</bold> <italic><tp:taxon-name><tp:taxon-name-part taxon-name-part-type="genus" reg="Rishetia">Rishetia</tp:taxon-name-part> <tp:taxon-name-part taxon-name-part-type="species" reg="hastula">hastula</tp:taxon-name-part></tp:taxon-name></italic> (Benson, 1860): CDZMTU059P, shell of dissected specimen, Chitwan National Park, riverine forest opposite bank of Sauraha, Rapti River <bold>E</bold> <italic><tp:taxon-name><tp:taxon-name-part taxon-name-part-type="genus" reg="Rishetia">R.</tp:taxon-name-part> <tp:taxon-name-part taxon-name-part-type="species" reg="kathmandica">kathmandica</tp:taxon-name-part></tp:taxon-name></italic> sp. n., holotype: CDZMTU062P, shell of dissected specimen, Godawari Botanical Garden, Lalitpur, Central Nepal <bold>F</bold> <tp:taxon-name><tp:taxon-name-part taxon-name-part-type="genus" reg="Rishetia">R.</tp:taxon-name-part> <tp:taxon-name-part taxon-name-part-type="uncertainty-rank">cf.</tp:taxon-name-part> <tp:taxon-name-part taxon-name-part-type="species" reg="mastersi">mastersi</tp:taxon-name-part></tp:taxon-name>: CDZMTU065P, shell of dissected specimen, Kurintar, Chitwan, degraded riverine bushes with big boulders, mixed <italic><tp:taxon-name><tp:taxon-name-part taxon-name-part-type="genus" reg="Shorea">Shorea</tp:taxon-name-part> <tp:taxon-name-part taxon-name-part-type="species" reg="robusta">robusta</tp:taxon-name-part></tp:taxon-name></italic> forest <bold>G</bold> <italic><tp:taxon-name><tp:taxon-name-part taxon-name-part-type="genus" reg="Rishetia">R.</tp:taxon-name-part> <tp:taxon-name-part taxon-name-part-type="species" reg="nagarjunensis">nagarjunensis</tp:taxon-name-part></tp:taxon-name></italic> sp. n., holotype: CDZMTU067P, shell of dissected specimen, Nagarjun forest, Balaju-Jamacho trail Nagarjun-Shivapuri National Park, Kathmandu, Nepal <bold>H</bold> <italic><tp:taxon-name><tp:taxon-name-part taxon-name-part-type="genus" reg="Rishetia">R.</tp:taxon-name-part> <tp:taxon-name-part taxon-name-part-type="species" reg="rishikeshi">rishikeshi</tp:taxon-name-part></tp:taxon-name></italic> sp. n., holotype: CDZMTU0170P, shell of dissected specimen, Jhawalepakho Community Forest, Ridi, Gulmi District, montane hill <italic><tp:taxon-name><tp:taxon-name-part taxon-name-part-type="genus" reg="Shorea">Shorea</tp:taxon-name-part> <tp:taxon-name-part taxon-name-part-type="species" reg="robusta">robusta</tp:taxon-name-part></tp:taxon-name></italic> forest <bold>I</bold> <italic><tp:taxon-name><tp:taxon-name-part taxon-name-part-type="genus" reg="Rishetia">Rishetia</tp:taxon-name-part></tp:taxon-name></italic> sp. CDZMTU078P, shell of dissected specimen, Boshikharka, Dhading, Central Nepal <bold>J</bold> <italic><tp:taxon-name><tp:taxon-name-part taxon-name-part-type="genus" reg="Rishetia">R.</tp:taxon-name-part> <tp:taxon-name-part taxon-name-part-type="species" reg="subulata">subulata</tp:taxon-name-part></tp:taxon-name></italic> sp.n., holotype: CDZMTU072P, shell of dissected specimen, Godawari, along the Godawari-Phulchowki road approx. 200 m above the Naudhara Temple <bold>K</bold> <italic><tp:taxon-name><tp:taxon-name-part taxon-name-part-type="genus" reg="Rishetia">R.</tp:taxon-name-part> <tp:taxon-name-part taxon-name-part-type="species" reg="tribhuvana">tribhuvana</tp:taxon-name-part></tp:taxon-name></italic> sp. n., holotype: CDZMTU077, shell of dissected specimen, Tribhuvan University garden, Kirtipur, Kathmandu, Nepal.</p></caption><graphic xmlns:xlink="http://www.w3.org/1999/xlink" xlink:href="zookeys-675-129-g002.jpg" position="float" orientation="portrait" xlink:type="simple" id="oo_137222.jpg"/></fig></tp:treatment-sec><ref-list><ref id="B11"><mixed-citation xmlns:xlink="http://www.w3.org/1999/xlink" xlink:type="simple">
          <person-group><name name-style="western"><surname>Godwin-Austen</surname><given-names>AA</given-names></name></person-group> (<year>1920</year>) <article-title>Genus <italic><tp:taxon-name><tp:taxon-name-part taxon-name-part-type="genus">Glessula</tp:taxon-name-part></tp:taxon-name></italic>.</article-title> <source>Land and freshwater <tp:taxon-name><tp:taxon-name-part taxon-name-part-type="phylum">Mollusca</tp:taxon-name-part></tp:taxon-name> of India, Conchologia Indica</source> <volume>3</volume>: <fpage>1</fpage>–<lpage>65</lpage>.</mixed-citation></ref><ref id="B26"><mixed-citation xmlns:xlink="http://www.w3.org/1999/xlink" xlink:type="simple">
          <person-group><name name-style="western"><surname>Schileyko</surname><given-names>AA</given-names></name></person-group> (<year>1999</year>) <article-title>Treatise on recent terrestrial pulmonate molluscs Part 4. <tp:taxon-name><tp:taxon-name-part taxon-name-part-type="family">Draparnaudiidae</tp:taxon-name-part></tp:taxon-name>, <tp:taxon-name><tp:taxon-name-part taxon-name-part-type="family">Caryodidae</tp:taxon-name-part></tp:taxon-name>, <tp:taxon-name><tp:taxon-name-part taxon-name-part-type="family">Macrocyclidae</tp:taxon-name-part></tp:taxon-name>, <tp:taxon-name><tp:taxon-name-part taxon-name-part-type="family">Acavidae</tp:taxon-name-part></tp:taxon-name>, <tp:taxon-name><tp:taxon-name-part taxon-name-part-type="family">Clavatoridae</tp:taxon-name-part></tp:taxon-name>, <tp:taxon-name><tp:taxon-name-part taxon-name-part-type="family">Dorcasiidae</tp:taxon-name-part></tp:taxon-name>, <tp:taxon-name><tp:taxon-name-part taxon-name-part-type="family">Sculptariidae</tp:taxon-name-part></tp:taxon-name>, <tp:taxon-name><tp:taxon-name-part taxon-name-part-type="family">Corillidae</tp:taxon-name-part></tp:taxon-name>, <tp:taxon-name><tp:taxon-name-part taxon-name-part-type="family">Plectopylidae</tp:taxon-name-part></tp:taxon-name>, <tp:taxon-name><tp:taxon-name-part taxon-name-part-type="family">Megalobulimidae</tp:taxon-name-part></tp:taxon-name>, <tp:taxon-name><tp:taxon-name-part taxon-name-part-type="family">Strophocheilidae</tp:taxon-name-part></tp:taxon-name>, <tp:taxon-name><tp:taxon-name-part taxon-name-part-type="family">Cerionidae</tp:taxon-name-part></tp:taxon-name>, <tp:taxon-name><tp:taxon-name-part taxon-name-part-type="family">Achatinidae</tp:taxon-name-part></tp:taxon-name>, <tp:taxon-name><tp:taxon-name-part taxon-name-part-type="family">Subulinidae</tp:taxon-name-part></tp:taxon-name>, <tp:taxon-name><tp:taxon-name-part taxon-name-part-type="family">Glessulidae</tp:taxon-name-part></tp:taxon-name>, <tp:taxon-name><tp:taxon-name-part taxon-name-part-type="family">Micractaeonidae</tp:taxon-name-part></tp:taxon-name>, <tp:taxon-name><tp:taxon-name-part taxon-name-part-type="family">Ferrussaciidae</tp:taxon-name-part></tp:taxon-name>.</article-title> <source>Ruthenica, Supplement</source> <volume>2</volume>: <fpage>437</fpage>–<lpage>564</lpage>.</mixed-citation></ref></ref-list></tp:taxon-treatment>
